# Supplementary material for: The inhibitory action of the chaperone BRICHOS against the α-Synuclein secondary nucleation pathway
Source: Nat Commun. 2024 Nov 20;15:10038. doi: 10.1038/s41467-024-54212-2 (PMC11579453; doi:10.1038/s41467-024-54212-2)
Supplement: Supplementary file 6 — Source Data [file 41467_2024_54212_MOESM6_ESM.xls]

## Sheet: Sheet1
	BRICHOS Fig 1. NMR no excel data				For details NMR, please refer PDB CODE 8OVI and 8OX2 and BMRB 38411 deposited in the the Biological Resonance Magnetic Bank
	BRICHOS Fig 2. NMR no excel data
	BRICHOS Fig3. NMR chemical shift				provided
	BRICHOS Fig4.				provided		For figure 3 and 4 bothfitted and unfitted data have been provided
	BRICHOS Fig5.				provided
	BRICHOS Fig6.				provided
	BRICHOS Fig7.		Images no excel sheet
	BRICHOS Fig8.		Schematic		no excel sheet
	Uncropped Gel images in the supplementary Figure 1a has been provided
	Supplementary Figure 5a,6 and 10 have been provided
	For NMR data please refer to the PDB				(PDB code 8OVI for monomer and 8OX2 for timer). NMR chemical shift has been deposited in the Biological Resonance Magnetic Bank (BMRB 38411).

## Sheet: Figure 3
	FIGURE 3b
	Column1	Column2	Column3
	a.a residue no		CSP
		84	0
		85	0.01
		86	0.03
		87	0.025
		88	0.033
		89	0
		90	0.038
		91	0.039
		92	0.026458
		93	0.0077782
		94	0.026917
		95	0.026608
		96	0.033
		97	0.027386
		98	0.006364
		99	0.026796
		100	0.028009
		101	0.006245
		102	0.045
		103	0.0077782
		104	0.049
		105	0.026693
		106	0
		107	0.010607
		108	0.0042426
		109	0.06
		110	0.036
		111	0.0028284
		112	0.03034
		113	0.0091924
		114	0.0035355
		115	0
		116	0.010607
		117	0
		118	0.0042426
		119	0.027577
		120	0.00070711
		121	0.043
		122	0.048309
		123	0.0021213
		124	0.044
		125	0
		126	0.038
		127	0.044471
		128	0
		129	0.041
		130	0.0070711
		131	0.034
		132	0
		133	0.03
		134	0.0028284
		135	0.0049497
		136	0.013248
		137	0.059
		138	0.054
		139	0.0056569
		140	0.087
		141	0.026542
		142	0.041
		143	0.0035355
		144	0.026608
		145	0.033
		146	0.044
		147	0.033
		148	0.034
		149	0
		150	0.043
		151	0.045
		152	0.026917
		153	0.048571
		154	0
		155	0.0028284
		156	0.044
		157	0
		158	0.026917
		159	0.037
		160	0.03
		161	0.026467
		162	0.028009
		163	0.0028284
		164	0.0028284
		165	0.027055
		166	0.029673
		167	0.0049497
		168	0.02906
		169	0.023558
		170	0
		171	0.048
		172	0.027577
		173	0
		174	0.033
		175	0.032208
		176	0.026693
		177	0.0021213
		178	0
		179	0.047
		180	0
		181	0.033474
		182	0.041
		183	0.022641
		184	0.044
		185	0.012728
		186	0.03
		187	0.028009
		188	0.027577
		189	0.026796
		190	0.026796
		191	0.0021213
		192	0
		193	0
		194	0.0069907
		195	0.054263
		196	0.010607
		197	0.034316

## Sheet: Figure 4a VAR I
Fig. 4a		Abeta kinetics VARI				raw																			Fit
	t (s)	2 uM	2 uM	2 uM	1.5 uM	1.5 uM	1.5 uM	1 uM	1 uM	1 uM	0.7 uM	0.7 uM	0.7 uM	0.3 uM	0.3 uM	0.3 uM	0.2 uM	0.2 uM	0.2 uM	0 uM	0 uM	0 uM			time (s)	2	1.5	1	0.7	0.3	0.2	0
	0	0	0	0	0	0	0	0	0	0	0	0	0	0	0	0	0	0	0	0	0	0			0	0	0	0	0	0	0	0
	10800	-0.00887199	0.0147368	-0.0538564	0.00578035	-0.0234055	0.0110935	-0.0377813	-0.00618716	0.0105263	0.0023511	-0.0262971	0.0175976	-0.0100932	-0.0271108	0.00290276	0.0273492	-0.00661279	-0.0153129	-0.0105147	-0.022169	-0.0299625			12547.2	3.38e-06	3.38e-06	3.39e-06	3.39e-06	3.4e-06	3.41e-06	3.41e-06
	21600	-0.00823828	-0.0350877	-0.0678191	-0.0264244	-0.0286717	0.00871632	-0.0442122	-0.0108275	-0.0145749	-0.0015674	-0.0433547	-0.0198929	-0.0263975	-0.0395043	-0.0166909	0.0308555	0.00587803	-0.00865513	-0.0149419	-0.0305572	-0.0404494			25094.5	1.36e-05	1.36e-05	1.36e-05	1.37e-05	1.38e-05	1.4e-05	1.4e-05
	32400	-0.0551331	-0.0554386	-0.0378989	-0.028076	-0.025746	-0.0206022	-0.0747588	-0.0232019	-0.0105263	-0.00705329	-0.050462	-0.0168324	-0.0256211	-0.0449264	-0.0130624	0.0175316	-0.00367377	-0.0106525	-0.0154953	-0.014979	-0.0164794			37641.7	3.08e-05	3.07e-05	3.11e-05	3.13e-05	3.18e-05	3.28e-05	3.3e-05
	43200	-0.0678074	-0.0561404	-0.0664894	-0.0602808	-0.025746	-0.022187	-0.0836013	-0.0456303	-0.0380567	-0.015674	-0.0625444	-0.0336649	-0.0372671	-0.045701	-0.0123367	0.0168303	-0.00514328	-0.00199734	-0.0254566	-0.018574	-0.0224719			50188.9	5.53e-05	5.5e-05	5.61e-05	5.69e-05	5.86e-05	6.17e-05	6.23e-05
	54000	-0.0519645	-0.0498246	-0.0598404	-0.0635838	-0.0397894	-0.0435816	-0.073955	-0.0456303	-0.0348178	-0.0258621	-0.0575693	-0.0214231	-0.0364907	-0.0371805	-0.0275762	0.00771389	0.00808229	-0.023968	-0.0437189	-0.00119832	-0.0486891			62736.2	8.76e-05	8.68e-05	8.96e-05	9.14e-05	9.58e-05	0.000103804	0.000105316
	64800	-0.0804816	-0.0470175	-0.0691489	-0.0487201	-0.0450556	-0.0293185	-0.0763666	-0.0309358	-0.0502024	-0.0360502	-0.0774698	-0.0374904	-0.0481366	-0.0549961	-0.0283019	-0.00420757	-0.0191036	-0.0379494	-0.0276702	-0.0233673	-0.0539326			75283.4	0.000128118	0.000126591	0.000132346	0.00013624	0.000145651	0.000163238	0.000166612
	75600	-0.0849176	-0.0435088	-0.0651596	-0.0685384	-0.06378	-0.0364501	-0.0980707	-0.0711524	-0.0582996	-0.0242947	-0.068941	-0.0436113	-0.0186335	-0.0650658	-0.0297533	0.0238429	-0.0124908	-0.0366178	-0.0232429	-0.0323547	-0.0569288			87830.7	0.000177657	0.000174794	0.000185643	0.000193063	0.00021124	0.00024609	0.0002529
	86400	-0.0754119	-0.0491228	-0.0757979	-0.076796	-0.0456407	-0.0245642	-0.105305	-0.0456303	-0.0566802	-0.0305643	-0.0739161	-0.0237184	-0.0333851	-0.0534469	-0.0239478	0.016129	-0.0139603	-0.0499334	-0.0210293	-0.0299581	-0.0441948			100378	0.000237059	0.000232102	0.000250988	0.00026406	0.000296588	0.000360779	0.000373581
	97200	-0.101394	-0.077193	-0.102394	-0.0759703	-0.0526624	-0.048336	-0.0948553	-0.0610982	-0.0785425	-0.0485893	-0.0724947	-0.0558531	-0.0559006	-0.0588691	-0.0413643	0.0126227	-0.0205731	-0.0386152	-0.0320974	-0.0281606	-0.0397004			112925	0.000307357	0.000299283	0.000330235	0.000351949	0.000406929	0.000518949	0.000541793
	108000	-0.090621	-0.0631579	-0.0884309	-0.0578035	-0.0667057	-0.0324881	-0.109325	-0.0634184	-0.0518219	-0.0462382	-0.068941	-0.0229533	-0.0341615	-0.070488	-0.0297533	0.0182328	-0.0242469	-0.0372836	-0.0359712	-0.0227681	-0.0486891			125472	0.000389774	0.000377237	0.000425633	0.000460091	0.000549021	0.000736638	0.000775824
	118800	-0.0811153	-0.0673684	-0.0777926	-0.0701899	-0.0526624	-0.0499208	-0.0860129	-0.0549111	-0.0834008	-0.0525078	-0.08742	-0.055088	-0.0496894	-0.102246	-0.0406386	-0.00701262	-0.00734754	-0.039281	-0.0625346	-0.037148	-0.0292135			138020	0.000485745	0.000467005	0.000539887	0.000592619	0.00073156	0.00103589	0.00110108
	129600	-0.0811153	-0.0778947	-0.0897606	-0.0644096	-0.0719719	-0.0364501	-0.114952	-0.066512	-0.0744939	-0.0438871	-0.0788913	-0.027544	-0.0613354	-0.0635167	-0.065312	-0.00701262	-0.0330639	-0.0326232	-0.0558937	-0.0113841	-0.0344569			150567	0.000596937	0.000569789	0.000676233	0.000754591	0.000965702	0.00144693	0.00155277
	140400	-0.0912548	-0.0792982	-0.09375	-0.0883567	-0.0649503	-0.0459588	-0.0996785	-0.066512	-0.0801619	-0.0462382	-0.0682303	-0.0612089	-0.056677	-0.0735864	-0.0355588	-0.0154278	-0.0198384	-0.0326232	-0.0498063	-0.0275614	-0.0494382			163114	0.000725283	0.000686963	0.000838529	0.000952186	0.00126573	0.00201116	0.00217965
	151200	-0.0918885	-0.0821053	-0.0924202	-0.087531	-0.0672908	-0.0499208	-0.116559	-0.0580046	-0.0785425	-0.0642633	-0.0774698	-0.0397858	-0.0582298	-0.0596437	-0.0435414	-0.0105189	-0.0264511	-0.0326232	-0.0486995	-0.0353505	-0.0606742			175661	0.00087301	0.00082009	0.00103136	0.00119292	0.00164991	0.00278517	0.00304907
	162000	-0.0868188	-0.0638596	-0.105053	-0.0842279	-0.0696314	-0.0245642	-0.0924437	-0.0843001	-0.0623482	-0.0423197	-0.0774698	-0.0558531	-0.060559	-0.0828815	-0.0413643	-0.016129	-0.0396767	-0.063249	-0.0381848	-0.0383463	-0.0614232			188209	0.00104268	0.000970946	0.00126018	0.00148596	0.00214156	0.00384616	0.00425381
	172800	-0.112801	-0.0919298	-0.109707	-0.0718415	-0.0748976	-0.044374	-0.103698	-0.0719258	-0.0502024	-0.0407524	-0.0788913	-0.0596787	-0.0512422	-0.0766847	-0.0333817	-0.00701262	-0.0183688	-0.0406125	-0.0387382	-0.033553	-0.0771536			200756	0.00123722	0.00114154	0.00153142	0.00184239	0.00277041	0.0052991	0.00592135
	183600	-0.0842839	-0.077193	-0.110372	-0.087531	-0.06378	-0.0388273	-0.111736	-0.0843001	-0.0777328	-0.049373	-0.0760483	-0.0765111	-0.0652174	-0.0883036	-0.0391872	-0.0105189	-0.0360029	-0.0612517	-0.0581074	-0.0227681	-0.0928839			213303	0.00146001	0.00133415	0.00185271	0.00227572	0.0035743	0.0072862	0.0082259
	194400	-0.100127	-0.0821053	-0.099734	-0.0611065	-0.0883558	-0.026149	-0.119775	-0.0610982	-0.0736842	-0.0595611	-0.0625444	-0.041316	-0.0636646	-0.0867545	-0.0493469	-0.0126227	-0.0227774	-0.0319574	-0.0520199	-0.0275614	-0.0449438			225850	0.00171488	0.00155132	0.00223306	0.00280225	0.00460134	0.00999909	0.0114041
	205200	-0.0982256	-0.0807018	-0.103059	-0.0825764	-0.0590989	-0.0578447	-0.0932476	-0.0796597	-0.100405	-0.0446708	-0.05828	-0.0604438	-0.0667702	-0.11464	-0.0435414	-0.00420757	-0.0345334	-0.0339547	-0.063088	-0.0437388	-0.0741573			238397	0.00200623	0.00179594	0.00268312	0.00344178	0.00591248	0.013694	0.0157746
	216000	-0.10583	-0.0905263	-0.113032	-0.0933113	-0.059684	-0.0594295	-0.118971	-0.0494973	-0.0728745	-0.0321317	-0.0838664	-0.0566182	-0.0698758	-0.0937258	-0.0660377	-0.0231417	-0.0198384	-0.0466045	-0.0525733	-0.0449371	-0.0494382			250945	0.00233906	0.00207125	0.00321541	0.00421818	0.00758478	0.0187103	0.0217609
	226800	-0.0804816	-0.0757895	-0.117686	-0.105698	-0.0836747	-0.0538827	-0.130225	-0.0742459	-0.0874494	-0.0360502	-0.0966596	-0.0497322	-0.068323	-0.095275	-0.0624093	0.0154278	-0.0293902	-0.0332889	-0.0392916	-0.0389455	-0.0434457			263492	0.00271907	0.00238088	0.00384472	0.00516028	0.00971527	0.0254908	0.0299163
	237600	-0.100127	-0.0842105	-0.0897606	-0.0982659	-0.0784084	-0.0657686	-0.122186	-0.0765661	-0.0906883	-0.0548589	-0.0675195	-0.0527927	-0.064441	-0.0975988	-0.0428157	0.0252454	0.00146951	0.00199734	-0.0160487	-0.055722	-0.0224719			276039	0.00315277	0.00272891	0.00458842	0.00630282	0.0124255	0.0346022	0.0409461
	248400	-0.0811153	-0.0659649	-0.105053	-0.107349	-0.0585138	-0.0459588	-0.122186	-0.066512	-0.0882591	-0.0266458	-0.0952381	-0.0374904	-0.0690994	-0.101472	-0.0515239	0.0210379	0.00367377	-0.00532623	-0.0237963	-0.037148	-0.0367041			288586	0.00364752	0.00311993	0.00546694	0.00768755	0.0158671	0.0467505	0.0557184
	259200	-0.101394	-0.0750877	-0.107713	-0.0792733	-0.089526	-0.062599	-0.0948553	-0.0757927	-0.0817814	-0.039185	-0.0717839	-0.0504973	-0.0597826	-0.0673896	-0.0544267	0.0385694	-0.00293902	0.0199734	-0.00940786	-0.0395446	0.00374532			301134	0.00421174	0.00355904	0.00650422	0.00936453	0.0202269	0.0627812	0.0752487
	270000	-0.090621	-0.0919298	-0.105718	-0.0751445	-0.0719719	-0.0649762	-0.0988746	-0.0773395	-0.107692	-0.0321317	-0.0824449	-0.0703902	-0.0465839	-0.0867545	-0.0319303	0.0301543	0.0337987	0.0159787	0.0232429	-0.00898742	0			313681	0.00485494	0.00405199	0.00772834	0.0113936	0.0257341	0.0836519	0.100638
	280800	-0.0899873	-0.0715789	-0.0950798	-0.0842279	-0.067876	-0.0546751	-0.107717	-0.0394432	-0.11417	-0.0266458	-0.0817342	-0.0428462	-0.0465839	-0.0890782	-0.0529753	0.0504909	0.041881	0.0379494	0.0387382	-0.00239665	0.0187266			326228	0.00558794	0.00460518	0.00917208	0.0138459	0.0326647	0.110359	0.132945
	291600	-0.0836502	-0.0645614	-0.099734	-0.0834021	-0.0620246	-0.040412	-0.106109	-0.0525909	-0.0785425	-0.0195925	-0.0653873	-0.0298393	-0.0341615	-0.0697134	-0.0268505	0.0638149	0.0609846	0.0406125	0.0542335	-0.00659077	0.0501873			338775	0.00642297	0.00522578	0.0108737	0.016806	0.0413467	0.143806	0.172976
	302400	-0.0785805	-0.0842105	-0.0844415	-0.073493	-0.0550029	-0.040412	-0.128617	-0.0680588	-0.0963563	0.00783699	-0.0739161	-0.0153022	-0.0186335	-0.0650658	-0.0123367	0.107994	0.0433505	0.0652463	0.0819037	0.0161774	0.0651685			351323	0.00737391	0.00592178	0.0128776	0.0203733	0.0521603	0.184604	0.221024
	313200	-0.0747782	-0.0715789	-0.0851064	-0.0693642	-0.0737273	-0.0538827	-0.0747588	-0.0247486	-0.059919	0.0015674	-0.05828	-0.0229533	-0.0240683	-0.0379551	0.00145138	0.110098	0.104335	0.0785619	0.114555	0.0575195	0.124345			363870	0.0084564	0.00670211	0.0152354	0.0246642	0.0655335	0.232849	0.276621
	324000	-0.0525982	-0.0722807	-0.0817819	-0.0792733	-0.0713868	-0.0546751	-0.0860129	-0.0464037	-0.0558704	0.0219436	-0.0540156	-0.0298393	-0.00931677	-0.0193648	0.00362845	0.133941	0.116826	0.113848	0.156613	0.0623128	0.173783			376417	0.00968813	0.0075767	0.0180065	0.0298139	0.0819292	0.287933	0.338414
	334800	-0.0564005	-0.0596491	-0.0764628	-0.0867052	-0.0702165	-0.0412044	-0.0667203	-0.0494973	-0.0809717	0.0211599	-0.0604122	-0.0183627	-0.0139752	-0.0387297	0.0137881	0.152875	0.155768	0.135819	0.218041	0.0701019	0.197004			388964	0.011089	0.0085566	0.0212592	0.0359775	0.10182	0.348473	0.404261
	345600	-0.0684411	-0.0645614	-0.0871011	-0.073493	-0.0778233	-0.0316957	-0.0450161	-0.0154679	-0.0615385	0.0454545	-0.0575693	-0.0160673	0.0131988	-0.0193648	0.0166909	0.191445	0.171198	0.169108	0.246265	0.0964649	0.248689			401512	0.0126814	0.00965412	0.0250716	0.0433307	0.125651	0.412439	0.471558
	356400	-0.0722433	-0.0463158	-0.0797872	-0.0553262	-0.0702165	-0.0467512	-0.0643087	-0.00773395	-0.0736842	0.031348	-0.0142146	0.0229533	0.0465839	-0.0100697	0.0377358	0.20547	0.218222	0.201731	0.29275	0.145596	0.331086			414059	0.0144905	0.0108829	0.0295322	0.0520698	0.153783	0.47745	0.537678
	367200	-0.0589354	-0.0645614	-0.0691489	-0.0561519	-0.067876	-0.0213946	-0.0482315	0.00850735	-0.0663968	0.0431034	-0.0255864	-0.020658	0.0279503	0.00464756	0.0689405	0.239832	0.255694	0.245672	0.336469	0.179149	0.40824			426606	0.0165444	0.012258	0.0347407	0.062409	0.186431	0.541159	0.600386
	378000	-0.0329531	-0.0477193	-0.0651596	-0.0644096	-0.0655354	-0.0158479	-0.0755627	0.00464037	-0.0461538	0.0713166	-0.0206112	0.000765111	0.0496894	0.0464756	0.0783745	0.302244	0.287289	0.258988	0.421693	0.239664	0.464419			439153	0.0188744	0.0137963	0.0408082	0.0745765	0.223601	0.601583	0.658079
	388800	-0.0443599	-0.0421053	-0.0538564	-0.0404624	-0.0748976	-0.0459588	-0.0458199	0.0270688	-0.0348178	0.108934	-0.010661	0.0267789	0.0908385	0.0325329	0.0921626	0.354839	0.356356	0.332889	0.439956	0.295386	0.480899			451701	0.0215155	0.0155162	0.0478572	0.0888074	0.265032	0.657301	0.709843
	399600	-0.0380228	-0.0315789	-0.0671543	-0.0553262	-0.0550029	-0.0340729	-0.0401929	0.0672854	-0.0493927	0.105799	-0.0113717	0.00459067	0.0854037	0.0712626	0.126996	0.394811	0.402645	0.330892	0.532374	0.330737	0.582772			464248	0.0245064	0.0174381	0.0560207	0.105333	0.310174	0.707491	0.755363
	410400	-0.0215463	-0.034386	-0.0605053	-0.0445912	-0.0643651	-0.00871632	0.016881	0.0487239	-0.0348178	0.105799	0.0113717	0.0290742	0.125776	0.109218	0.11611	0.43338	0.424688	0.405459	0.561704	0.411025	0.644944			476795	0.0278898	0.0195843	0.0654407	0.124366	0.358208	0.751856	0.794772
	421200	-0.0335868	-0.0357895	-0.0764628	-0.0412882	-0.0690462	-0.0103011	-0.0136656	0.0549111	-0.0210526	0.162226	0.0135039	0.055088	0.13354	0.105345	0.139332	0.493689	0.504776	0.477364	0.596569	0.449371	0.693633			489342	0.0317126	0.0219795	0.0762655	0.146083	0.408108	0.790494	0.828482
	432000	-0.00316857	-0.0161404	-0.025266	-0.0404624	-0.0684611	-0.0166403	0.0241158	0.0518175	-0.00728745	0.143417	0.0390903	0.0489671	0.184783	0.172734	0.198113	0.52805	0.570904	0.494674	0.687327	0.503895	0.758052			501889	0.0360261	0.0246505	0.0886459	0.170608	0.45874	0.823761	0.857061
	442800	-0.0190114	-0.0217544	-0.0571809	-0.0495458	-0.080749	0.00158479	0.0096463	0.0982212	-0.0121457	0.17163	0.0483298	0.0642693	0.232143	0.216112	0.221335	0.581346	0.640705	0.538615	0.670172	0.534452	0.766292			514437	0.0408857	0.0276266	0.10273	0.197984	0.508971	0.852153	0.881126
	453600	0	-0.0224561	-0.0492021	-0.0255987	-0.0813341	0.022187	0.057074	0.0982212	0.00404858	0.196708	0.0525942	0.0650344	0.246118	0.206042	0.248911	0.636045	0.702425	0.608522	0.728832	0.579988	0.797753			526984	0.0463513	0.0309395	0.118655	0.22816	0.557776	0.876227	0.901292
	464400	-0.0107731	-0.0147368	-0.0585106	-0.00495458	-0.0614394	-0.0190174	0.0538585	0.129157	0.0105263	0.244514	0.0653873	0.0933435	0.294255	0.261813	0.268505	0.663394	0.710507	0.645806	0.76259	0.65009	0.857678			539531	0.0524866	0.0346236	0.136542	0.260977	0.604312	0.89654	0.918128
	475200	0.0183777	0.0147368	-0.0345745	-0.0305533	-0.0585138	-0.0213946	0.105305	0.115236	0.00890688	0.260972	0.113717	0.112471	0.312112	0.262587	0.366473	0.710379	0.768553	0.685087	0.780852	0.684242	0.879401			552078	0.0593592	0.0387158	0.156483	0.296161	0.647953	0.913617	0.932148
	486000	0.0126743	0.0407018	-0.0352394	-0.0231214	-0.0514921	-0.00396196	0.0860129	0.147718	0.0137652	0.279781	0.103056	0.116297	0.347826	0.308288	0.346154	0.804348	0.847171	0.733688	0.789153	0.708209	0.883895			564626	0.0670392	0.0432554	0.178532	0.33333	0.688295	0.927936	0.943801
	496800	0.0392902	0.00350877	-0.0259309	-0.0214699	-0.059684	0.026149	0.096463	0.175561	0.0299595	0.317398	0.140014	0.146901	0.392857	0.37103	0.385341	0.802945	0.858193	0.78229	0.821804	0.782504	0.891386			577173	0.0755988	0.0482845	0.202698	0.372011	0.725137	0.939918	0.953472
	507600	0.0323194	0.0238596	-0.025266	0.00330306	-0.06378	0.0309033	0.129421	0.203403	0.0388664	0.359718	0.153518	0.160673	0.421584	0.435321	0.440493	0.866059	0.915503	0.776298	0.811843	0.798083	0.917603			589720	0.0851109	0.0538471	0.228932	0.411666	0.758442	0.94993	0.961491
	518400	0.0456274	0.0442105	-0.00332447	0.0123865	-0.0614394	0.0229794	0.127814	0.210363	0.0744939	0.397335	0.190476	0.199694	0.465839	0.476375	0.485486	0.913043	0.95665	0.816911	0.850581	0.849011	0.923596			602267	0.0956473	0.0599896	0.257125	0.451727	0.788298	0.958287	0.968135
	529200	0.0557668	0.0561404	0.00199468	-0.00412882	-0.0514921	0.0332805	0.170418	0.215777	0.0493927	0.37069	0.204691	0.235654	0.526398	0.507359	0.528302	0.924264	0.961793	0.858855	0.836193	0.904134	0.948315			614815	0.107277	0.0667596	0.287105	0.491631	0.814879	0.965258	0.973637
	540000	0.081749	0.0750877	-0.00199468	0.0165153	-0.0351083	0.0594295	0.178457	0.225058	0.0680162	0.405956	0.211798	0.231829	0.579969	0.56158	0.558781	1	0.966201	0.864847	0.848367	0.866986	0.959551			627362	0.120064	0.074206	0.31864	0.530851	0.838416	0.971069	0.978191
	550800	0.0798479	0.0666667	0.000664894	0.0297275	-0.0485664	0.0633914	0.201768	0.267595	0.0825911	0.458464	0.244492	0.273145	0.593944	0.626646	0.619013	0.996494	1.01176	0.87217	0.846707	0.917316	0.949064			639909	0.134063	0.0823781	0.351443	0.568925	0.859163	0.975911	0.98196
	561600	0.0937896	0.0807018	0.00864362	0.0272502	-0.0251609	0.0618067	0.244373	0.264501	0.0947368	0.492163	0.266525	0.309105	0.622671	0.667699	0.674165	0.964236	0.985305	0.901465	0.873271	0.986818	0.956554			652456	0.14932	0.0913248	0.385184	0.60547	0.877388	0.979944	0.985079
	572400	0.123574	0.0989474	0.0279255	0.0569777	-0.0374488	0.0562599	0.244373	0.299304	0.11417	0.488245	0.289979	0.280796	0.693323	0.735864	0.679971	1	1.02351	0.910786	0.894853	1.0012	0.990262			665004	0.165866	0.101093	0.41951	0.64019	0.893352	0.983303	0.987659
	583200	0.105196	0.115088	0.0352394	0.0297275	-0.0304272	0.0610143	0.280547	0.336427	0.0825911	0.526646	0.319119	0.337414	0.73913	0.731991	0.695936	1.04698	1.02131	0.928762	0.863863	1.02457	1.00749			677551	0.183716	0.111729	0.454053	0.672879	0.907304	0.986101	0.989793
	594000	0.13308	0.12	0.0339096	0.0668869	-0.0152136	0.0990491	0.290997	0.375097	0.134413	0.567398	0.328358	0.363428	0.796584	0.801704	0.751089	1.02665	1.02351	0.942743	0.867183	1.03895	1.03745			690098	0.202866	0.123273	0.488455	0.70341	0.919477	0.98843	0.991558
	604800	0.112801	0.154386	0.0551862	0.0652353	-0.00409596	0.0935024	0.32074	0.41686	0.188664	0.621473	0.355366	0.394797	0.824534	0.835786	0.793179	1.0547	1.08376	0.936085	0.893193	1.04254	1.00375			702645	0.223288	0.13576	0.522378	0.731727	0.930082	0.990369	0.993019
	615600	0.169202	0.158596	0.0412234	0.087531	0.0105325	0.108558	0.339228	0.41918	0.181377	0.634013	0.40796	0.426167	0.870342	0.880713	0.864296	1.02595	1.07421	0.947403	0.887106	1.0749	0.985019			715192	0.244933	0.14922	0.555518	0.757834	0.939312	0.991983	0.994226
	626400	0.187579	0.14386	0.0644947	0.0867052	0.0163838	0.09271	0.344051	0.440062	0.20081	0.652038	0.406539	0.438409	0.913043	0.9055	0.867925	1.04698	1.09846	0.942743	0.903154	1.03535	1.04419			727740	0.267728	0.163674	0.587615	0.78178	0.947338	0.993327	0.995225
	637200	0.209759	0.152281	0.0791223	0.113955	0.00351082	0.114105	0.438907	0.467131	0.186235	0.684953	0.47548	0.465187	0.95264	0.894655	0.921626	1.02034	1.08597	0.948735	0.908688	1.01078	1.01948			740287	0.291575	0.179132	0.618456	0.803647	0.954312	0.994445	0.996051
	648000	0.221166	0.203509	0.107048	0.11891	0.0310123	0.13233	0.452572	0.482599	0.236437	0.753135	0.48543	0.487376	0.942547	0.93416	0.9209	1.03857	1.07641	0.964714	0.911455	1.03655	1.03221			752834	0.316356	0.195593	0.647876	0.823543	0.960369	0.995376	0.996734
	658800	0.228137	0.21193	0.107713	0.14038	0.0222352	0.138669	0.463023	0.513534	0.241296	0.764107	0.537313	0.528692	1.01863	0.969791	0.971698	1.07504	1.11242	0.91478	0.899281	0.982025	1.00449			765381	0.341929	0.213045	0.675758	0.841588	0.965628	0.996151	0.997299
	669600	0.259189	0.237895	0.130319	0.14616	0.0462259	0.163233	0.477492	0.53983	0.254251	0.793103	0.548685	0.567712	1.05745	0.969016	0.970247	1.05891	1.06539	0.965379	0.880465	0.974236	1.02097			777929	0.368141	0.23146	0.702031	0.857912	0.970192	0.996797	0.997766
	680400	0.276299	0.247719	0.117686	0.151941	0.0433002	0.172742	0.525723	0.538283	0.277733	0.826803	0.560057	0.603673	1.09317	0.982184	0.975327	1.09187	1.07935	0.936751	0.881018	0.95686	1.02397			790476	0.394823	0.250799	0.726659	0.872647	0.974152	0.997334	0.998153
	691200	0.268695	0.275789	0.142287	0.152766	0.0684611	0.193344	0.523312	0.590874	0.346559	0.859718	0.600569	0.611324	1.02562	1.01859	1.04282	1.0568	1.08376	0.958056	0.91865	0.981426	1.05918			803023	0.4218	0.271005	0.749641	0.885923	0.977588	0.997781	0.998472
	702000	0.294043	0.284912	0.170213	0.190751	0.0778233	0.172742	0.57074	0.612529	0.331174	0.86442	0.632552	0.661821	1.07376	1.01704	1.04209	1.05119	1.0676	0.942077	0.8943	0.940683	1.04569			815570	0.448896	0.292011	0.771002	0.897866	0.980568	0.998153	0.998737
	712800	0.348542	0.315088	0.166223	0.196532	0.0754827	0.227417	0.60209	0.62413	0.384615	0.855016	0.645345	0.654935	1.09938	1.02943	1.07329	1.06311	1.06466	0.9747	0.896514	0.974236	1.02397			828118	0.475936	0.313733	0.790788	0.908598	0.983152	0.998462	0.998955
	723600	0.347275	0.320702	0.174867	0.233691	0.0942071	0.245642	0.625402	0.645785	0.387854	0.860502	0.63113	0.700077	1.12966	1.01704	1.07184	1.06942	1.0845	0.966711	0.905921	0.955662	1.05768			840665	0.502755	0.336078	0.80906	0.91823	0.985393	0.99872	0.999136
	734400	0.385298	0.340351	0.206117	0.255987	0.135167	0.20523	0.651125	0.66744	0.431579	0.925549	0.67022	0.714614	1.10637	0.993029	1.08853	1.04488	1.11021	0.98735	0.944106	0.992211	1.03521			853212	0.529197	0.358943	0.825889	0.926868	0.987336	0.998935	0.999285
	745200	0.388466	0.364211	0.236037	0.254335	0.116442	0.265452	0.680868	0.712297	0.438057	0.903605	0.704335	0.75593	1.12345	1.01627	1.03483	1.06662	1.05952	0.942077	0.94798	0.929299	1.04644			865759	0.555122	0.382216	0.841356	0.934609	0.989021	0.999113	0.999409
	756000	0.399873	0.38386	0.253324	0.290669	0.131656	0.296355	0.669614	0.716937	0.487449	0.910658	0.754797	0.785769	1.0955	1.07049	1.14369	1.09187	1.11095	0.946738	0.906475	1.01078	1.02772			878307	0.580405	0.40578	0.855542	0.941542	0.990482	0.999262	0.999511
	766800	0.456274	0.392982	0.255319	0.268373	0.166764	0.336767	0.700965	0.739366	0.517409	0.967868	0.775409	0.780413	1.12267	1.03486	1.07692	1.07293	1.08523	0.990679	0.930825	0.995806	1.0382			890854	0.604942	0.429516	0.868533	0.947748	0.991748	0.999386	0.999596
	777600	0.449303	0.436491	0.246676	0.251858	0.16852	0.340729	0.690514	0.774942	0.519838	0.939655	0.77683	0.821729	1.13665	1.01472	1.07692	1.09327	1.10213	0.960719	0.925291	0.960455	1.09363			903401	0.628645	0.453304	0.880413	0.953302	0.992847	0.999489	0.999666
	788400	0.472117	0.443509	0.306516	0.325351	0.186659	0.385103	0.750804	0.730085	0.547368	0.940439	0.832978	0.840092	1.10792	1.04415	1.03411	1.07223	1.05364	0.977364	0.947427	0.980228	1.0412			915948	0.651445	0.477028	0.891264	0.95827	0.993799	0.999574	0.999724
	799200	0.498733	0.448421	0.307181	0.315442	0.191925	0.379556	0.754823	0.841454	0.579757	0.981975	0.818053	0.885998	1.10792	1.0426	1.06096	1.09116	1.07494	0.981358	0.912009	0.974236	1.04644			928495	0.673292	0.500576	0.901164	0.962713	0.994624	0.999646	0.999771
	810000	0.475285	0.49614	0.355053	0.328654	0.204798	0.371632	0.798232	0.799691	0.609717	0.985893	0.828003	0.915838	1.07143	1.03331	1.05588	1.08555	1.12344	0.999334	0.941893	0.975434	1.04419			941043	0.694152	0.523843	0.910189	0.966685	0.995339	0.999705	0.999811
	820800	0.535488	0.521404	0.337101	0.377374	0.206554	0.423138	0.815113	0.856922	0.651822	0.997649	0.869225	0.880643	1.10637	1.04725	1.04064	1.11571	1.0845	0.955393	0.929718	0.992211	1.06367			953590	0.714003	0.546732	0.91841	0.970236	0.99596	0.999755	0.999844
	831600	0.552598	0.561404	0.389628	0.389761	0.247513	0.468304	0.81672	0.841454	0.679352	1.01254	0.880597	0.891354	1.06211	1.06119	1.02903	1.07083	1.09552	0.969374	0.896514	0.995806	1.04794			966137	0.732839	0.569156	0.925894	0.97341	0.996497	0.999796	0.999871
	842400	0.546895	0.57614	0.421543	0.412056	0.261556	0.476228	0.819936	0.87471	0.692308	1.01489	0.901919	0.947207	1.11413	1.05732	1.00363	1.0554	1.11095	0.9747	0.94798	1.01857	1.04195			978684	0.750666	0.591039	0.932704	0.976246	0.996964	0.99983	0.999893
	853200	0.567174	0.575439	0.40359	0.417836	0.256875	0.462758	0.865756	0.889404	0.730364	1.02038	0.889837	0.947972	1.07065	1.08133	0.975327	1.07433	1.09478	0.966045	0.929718	1.02756	1.07566			991232	0.767495	0.612315	0.938898	0.978781	0.997368	0.999858	0.999912
	864000	0.587452	0.629474	0.439495	0.463254	0.271504	0.504754	0.853698	0.883991	0.766802	1.04154	0.905473	0.956389	1.08618	1.02634	1	1.09607	1.06907	0.988682	0.919203	0.983823	1.06517			1.00378e+06	0.78335	0.632932	0.944529	0.981045	0.997718	0.999882	0.999927
	874800	0.614068	0.628772	0.461436	0.447564	0.270334	0.53962	0.901929	0.941222	0.747368	1.02273	0.891258	0.950268	1.06832	1.04725	0.967344	1.06872	1.12197	0.966045	0.960155	1.02996	1.08165			1.01633e+06	0.798258	0.652844	0.949646	0.983069	0.998022	0.999902	0.99994
	885600	0.629911	0.614035	0.482048	0.48142	0.313634	0.541997	0.874598	0.912606	0.728745	0.97884	0.913291	0.937261	1.03416	1.01549	0.975327	1.08976	1.09993	0.978695	0.929164	0.983823	1.11086			1.02887e+06	0.812252	0.67202	0.954295	0.984876	0.998285	0.999918	0.99995
	896400	0.652091	0.646316	0.507314	0.522709	0.333528	0.522187	0.882637	0.968291	0.781377	1.03527	0.899787	0.960979	1.07376	1.04725	0.984761	1.09187	1.08082	0.976032	0.901494	1.003	1.0764			1.04142e+06	0.825367	0.690435	0.958519	0.986491	0.998513	0.999932	0.999959
	907200	0.676806	0.697544	0.507314	0.494633	0.322411	0.559429	0.869775	0.914927	0.805668	1.01411	0.931059	0.938026	1.0264	1.05035	0.946299	1.08415	1.09037	0.984021	0.918096	0.998802	1.11386			1.05397e+06	0.837642	0.708076	0.962354	0.987934	0.998711	0.999943	0.999966
	918000	0.704689	0.701053	0.573803	0.526837	0.330018	0.618067	0.919614	0.982212	0.778138	1.00157	0.959488	1.00842	1.07065	1.0457	0.988389	1.07714	1.08597	0.976698	0.924184	0.989814	1.05094			1.06652e+06	0.849117	0.724935	0.965837	0.989222	0.998883	0.999953	0.999972
	928800	0.710393	0.724211	0.582447	0.549959	0.363956	0.621236	0.932476	0.962104	0.830769	0.989028	0.988628	0.985463	1.03882	1.02169	0.984761	1.07153	1.05437	1.01531	0.938572	1.01917	1.09963			1.07906e+06	0.859832	0.741014	0.968999	0.990373	0.999032	0.999961	0.999977
	939600	0.741445	0.773333	0.585106	0.589595	0.372147	0.63233	0.958199	0.964424	0.867206	1.00627	0.974414	1.01454	1.04736	1.0093	0.968795	1.06311	1.07348	0.980692	0.926397	0.989814	1.01348			1.09161e+06	0.869829	0.756317	0.97187	0.991402	0.99916	0.999967	0.999981
	950400	0.777567	0.745965	0.625665	0.636664	0.388531	0.66561	0.971865	0.937355	0.873684	1.029	0.929638	0.967865	1.05978	0.997676	0.956459	1.08135	1.08009	0.967377	0.938572	0.97843	1.07116			1.10416e+06	0.879148	0.770858	0.974475	0.99232	0.999272	0.999973	0.999984
	961200	0.748416	0.748772	0.62234	0.624277	0.409596	0.674326	0.942122	0.951276	0.903644	1.02508	0.882018	0.990819	1.06522	1.03718	0.954282	1.08906	1.1014	0.993342	0.880465	1.00599	1.10187			1.1167e+06	0.887828	0.784652	0.97684	0.99314	0.999369	0.999977	0.999987
	972000	0.757288	0.769825	0.650931	0.639967	0.418373	0.657686	0.961415	0.979118	0.953036	1.04154	0.966596	0.984698	1.06677	0.997676	0.944122	1.06802	1.08229	0.962051	0.959048	0.974236	1.0839			1.12925e+06	0.895907	0.797718	0.978987	0.993873	0.999453	0.999981	0.999989
	982800	0.73891	0.771228	0.659574	0.635012	0.40433	0.715531	0.948553	0.988399	0.910121	1.02273	0.917555	0.93267	1.04425	1.05422	0.975327	1.06802	1.04629	0.9747	0.925291	0.985021	1.06966			1.1418e+06	0.903424	0.810079	0.980934	0.994528	0.999526	0.999984	0.999991
	993600	0.816223	0.834386	0.647606	0.723369	0.444119	0.711569	0.949357	1.01624	0.928745	1.01176	0.941009	0.937261	1.09783	1.02169	0.977504	1.09327	1.08156	0.975366	0.932485	0.980228	1.07491			1.15435e+06	0.910414	0.821758	0.982702	0.995112	0.999589	0.999987	0.999993
	1004400	0.787072	0.848421	0.712101	0.680429	0.445875	0.744849	0.982315	0.989946	0.926316	1.01724	0.938166	0.947207	1.04115	1.02479	0.939042	1.09397	1.09846	0.964714	0.947427	1.00659	1.06667			1.16689e+06	0.91691	0.832781	0.984306	0.995634	0.999644	0.999989	0.999994
	1015200	0.824461	0.81614	0.641622	0.701899	0.474547	0.736926	0.992765	1.00696	0.954656	1.03997	0.914712	0.960979	1.01863	1.02556	0.951379	1.07293	1.0845	0.961385	0.928611	0.984422	1.0824			1.17944e+06	0.922946	0.843175	0.985761	0.996101	0.999691	0.999991	0.999995
	1026000	0.816857	0.817544	0.731383	0.71924	0.459333	0.767829	0.992765	1.00387	0.917409	0.978056	0.942431	0.978577	1.07609	1.00387	0.94775	1.07013	1.06833	0.95273	0.913116	0.984422	1.07041			1.19199e+06	0.928552	0.852968	0.987082	0.996517	0.999732	0.999992	0.999996
	1036800	0.82763	0.874386	0.740691	0.751445	0.516676	0.81458	1.01125	0.993813	1.00891	1.01254	0.936034	0.944147	1.06832	1.02479	0.923803	1.06662	1.09772	0.978029	0.938572	0.977232	1.11086			1.20453e+06	0.933757	0.862186	0.98828	0.996889	0.999768	0.999994	0.999996
	1047600	0.806084	0.910175	0.737367	0.752271	0.516091	0.815372	0.984727	0.965197	0.973279	1.05799	0.943141	0.941086	1.04503	1.01239	0.976052	1.09818	1.09331	1.00932	0.913116	0.962852	1.09288			1.21708e+06	0.938588	0.870858	0.989367	0.997222	0.999799	0.999995	0.999997
	1058400	0.834601	0.904561	0.739362	0.76796	0.507899	0.797147	1.00402	1.0379	0.935223	1.03605	0.911869	0.973986	1.03494	1.04105	0.912917	1.08555	1.07935	0.964048	0.957941	0.975434	1.07191			1.22963e+06	0.943071	0.879011	0.990353	0.997519	0.999826	0.999996	0.999998
	1069200	0.896705	0.90807	0.793883	0.751445	0.496197	0.847861	1.01929	1.00696	0.947368	1.00862	0.917555	0.967865	1.08307	0.985283	0.933237	1.08345	1.08817	1.00133	0.938019	0.976034	1.09363			1.24218e+06	0.947231	0.886672	0.991248	0.997784	0.999849	0.999996	0.999998
	1080000	0.87706	0.910175	0.75133	0.815855	0.520772	0.823296	1.01849	1.02475	0.961943	1.01254	0.891969	0.950268	1.04581	1.00155	0.971698	1.08906	1.09037	1.00533	0.946873	0.981426	1.07191			1.25472e+06	0.95109	0.893866	0.99206	0.99802	0.999869	0.999997	0.999998
	1090800	0.889734	0.90386	0.8125	0.799339	0.5512	0.871632	0.988746	1.01547	0.946559	1.01176	0.921819	0.972456	1.04891	1.04493	0.938316	1.05119	1.08376	0.984687	0.947427	1.00839	1.11011			1.26727e+06	0.954669	0.900618	0.992797	0.998232	0.999886	0.999998	0.999999
	1101600	0.870089	0.941754	0.78125	0.867878	0.577531	0.860539	1.01688	1.02166	1.00972	0.992947	0.914712	0.951033	1.02407	1.07049	0.949927	1.04067	1.07862	0.960053	0.961262	1.00779	1.0839			1.27982e+06	0.957988	0.906955	0.993465	0.998421	0.999901	0.999998	0.999999
	1112400	0.888466	0.969123	0.824468	0.846408	0.581042	0.915214	1.02572	1.04176	1.00567	1.01803	0.896233	0.901301	1.02717	1	0.928882	1.07784	1.08744	0.972037	0.917543	0.99281	1.05543			1.29237e+06	0.961066	0.912898	0.994071	0.99859	0.999915	0.999998	0.999999
	1123200	0.868821	0.922807	0.84242	0.812552	0.573435	0.889065	1.05145	1.01469	0.982186	0.980408	0.899787	0.933435	1.03804	1.01317	0.935414	1.09467	1.08817	0.968708	0.957388	0.979029	1.11985			1.30491e+06	0.96392	0.918471	0.994622	0.99874	0.999926	0.999999	0.999999
	1134000	0.896071	0.949474	0.799202	0.862097	0.57285	0.895404	1.02412	1.01005	1.00729	0.979624	0.874911	0.952563	1.04969	1.02324	0.933237	1.054	1.06833	1.00067	0.980077	0.982624	1.09363			1.31746e+06	0.966565	0.923695	0.995121	0.998875	0.999936	0.999999	0.999999
	1144800	0.913815	0.955088	0.850399	0.882742	0.598011	0.934231	1.01929	1.03867	0.977328	0.97884	0.895522	0.984698	1.06134	1.0062	0.936139	1.10309	1.10874	0.955393	0.935252	0.995806	1.1161			1.33001e+06	0.969018	0.92859	0.995573	0.998995	0.999944	0.999999	0.999999
	1155600	0.961977	0.952982	0.839761	0.904211	0.612639	0.895404	1.00563	1.05414	0.976518	1.0094	0.910448	0.943382	1.01398	1.03486	0.944122	1.0582	1.08156	0.960053	0.977864	0.990413	1.05693			1.34255e+06	0.971291	0.933177	0.995984	0.999102	0.999952	0.999999	1
	1166400	0.904943	0.977544	0.881649	0.898431	0.619661	0.974643	1.02572	1.01547	0.967611	1.02743	0.896233	0.947972	0.996118	1.03563	0.926705	1.08766	1.04629	0.968708	0.936912	1	1.08614			1.3551e+06	0.973398	0.937474	0.996357	0.999198	0.999958	0.999999	1
	1177200	0.904943	0.992281	0.882979	0.932287	0.630193	0.949287	1.02572	1.00077	0.976518	0.988245	0.910448	0.969396	1.04115	1.01472	0.93106	1.06031	1.12711	0.997337	0.964029	0.980827	1.10637			1.36765e+06	0.975351	0.941498	0.996695	0.999284	0.999964	0.999999	1
	1188000	0.934728	1.02456	0.857048	0.904211	0.622586	0.958003	1.00402	1.01547	1.02105	0.986677	0.905473	0.989288	1.03183	1.02091	0.926705	1.07574	1.07348	0.964048	0.954068	0.97124	1.08015			1.3802e+06	0.977161	0.945266	0.997001	0.99936	0.999969	1	1
	1198800	0.923321	1.03298	0.878324	0.928159	0.651258	0.987322	1.01849	1.00619	0.991903	0.999216	0.895522	0.931905	1.00466	1.02866	0.924528	1.06101	1.08229	0.950732	0.977864	0.988017	1.07191			1.39274e+06	0.978838	0.948794	0.99728	0.999429	0.999973	1	1
	1209600	0.954373	1.02877	0.894947	0.947151	0.66062	1.00317	0.971865	1.0348	0.99919	1.01332	0.913291	0.972456	1.04348	1.03408	0.913643	1.09467	1.07421	1.002	0.970116	0.966447	1.10187			1.40529e+06	0.980393	0.952097	0.997532	0.99949	0.999976	1	1
	1220400	0.940431	1	0.886303	0.928984	0.655939	0.987322	1.03859	0.994586	0.949798	0.974922	0.908316	0.939556	1.00621	1.02866	0.947025	1.09187	1.10287	1.00799	0.971776	0.99281	1.1236			1.41784e+06	0.981833	0.955189	0.997761	0.999544	0.99998	1	1
	1231200	0.873891	0.958596	0.900266	0.909166	0.675249	1.00792	1.03296	1.02398	1.03482	0.988245	0.945274	0.975516	0.999224	1.06662	0.938316	1.06241	1.11315	0.978695	0.954068	0.997603	1.11311			1.43038e+06	0.983168	0.958082	0.997969	0.999593	0.999982	1	1
	1242000	0.930925	0.990877	0.881649	0.90256	0.691047	1.00158	1.04019	1.00696	0.984615	1.01959	0.911869	0.979342	1.0427	1.01782	0.936139	1.07153	1.0676	0.991345	0.936912	0.962852	1.10562			1.44293e+06	0.984405	0.96079	0.998157	0.999637	0.999985	1	1
	1252800	0.912548	1.01895	0.910239	0.958712	0.70041	1.00713	0.999196	1.05336	0.978947	1.01803	0.953802	0.99847	1.0295	1.07514	0.957184	1.03927	1.07788	0.990013	0.965136	1	1.10112			1.45548e+06	0.985551	0.963324	0.998328	0.999675	0.999987	1	1
	1263600	0.927757	1.06246	0.871676	0.92981	0.664716	1.0309	1.07476	1.01624	0.990283	1.00392	0.935323	0.966335	1.02252	1.01704	0.915094	1.06522	1.08744	0.986019	0.972883	1.01198	1.12135			1.46803e+06	0.986613	0.965696	0.998483	0.99971	0.999988	1	1
	1274400	0.932193	0.983158	0.888298	0.998348	0.661205	1.04358	1.05145	1.04331	0.996761	0.997649	0.907605	0.941086	1.02096	0.992254	0.946299	1.08275	1.09478	1.00999	0.9513	0.988017	1.10936			1.48057e+06	0.987596	0.967914	0.998624	0.999741	0.99999	1	1
	1285200	0.890368	1.05333	0.926197	0.980182	0.698069	1.02456	1.03859	0.989172	1.00081	0.982759	0.920398	1.00995	1.04658	1.02789	0.939042	1.05189	1.07201	1.00666	0.965689	0.983223	1.12434			1.49312e+06	0.988508	0.96999	0.998752	0.999769	0.999991	1	1
	1296000	0.934094	1.02386	0.919548	0.952931	0.712112	0.978605	1.04823	1.02088	0.97166	0.981975	0.93248	0.980107	1.03727	1.0031	0.935414	1.11501	1.0867	1.01265	0.965689	1.02516	1.09588			1.50567e+06	0.989353	0.971932	0.998868	0.999793	0.999992	1	1
	1306800	0.945501	1.02456	0.87766	0.976879	0.721475	0.988906	1.05305	1.03326	0.969231	0.967085	0.910448	0.987758	1.02329	1.01162	0.912192	1.08555	1.07348	1.00266	0.933038	0.994608	1.08015			1.51822e+06	0.990136	0.973749	0.998973	0.999815	0.999993	1	1
	1317600	0.912548	1.0414	0.902926	0.971924	0.717964	1.03883	1.02331	1.04254	0.99919	0.964734	0.937456	0.970926	1.01863	1.04338	0.953556	1.08836	1.08229	0.982024	0.962922	0.961055	1.07715			1.53076e+06	0.990861	0.975448	0.999068	0.999835	0.999994	1	1
	1328400	0.927123	1.02667	0.882979	1.02064	0.74371	1.01902	1.05225	1.05259	0.940891	0.996865	0.901208	0.969396	1.03339	1.00852	0.939768	1.07083	1.09258	1.01132	0.942999	0.939485	1.09139			1.54331e+06	0.991533	0.977038	0.999155	0.999853	0.999995	1	1
	1339200	0.932193	1.01474	0.910239	0.966144	0.729081	1.01823	1.06913	0.996906	0.928745	0.978056	0.943852	0.972456	1.02484	1.01239	0.925254	1.0547	1.07054	0.951398	0.931931	0.973637	1.10412			1.55586e+06	0.992155	0.978525	0.999233	0.999869	0.999996	1	1
	1350000	0.892902	1.03579	0.916223	0.991742	0.74605	1.0523	1.02894	1.02166	0.957085	0.972571	0.977257	0.957919	1.01786	0.989156	0.938316	1.07924	1.08817	0.984021	0.982291	0.991612	1.07416			1.5684e+06	0.992732	0.979916	0.999304	0.999883	0.999996	1	1
	1360800	0.915082	1.04632	0.912234	0.959538	0.756583	1.03645	1.04421	1.03016	0.964372	1.00078	0.99076	0.978577	1.03183	1.00775	0.912192	1.06031	1.08229	0.978695	0.953514	1.00779	1.06292			1.58095e+06	0.993266	0.981217	0.999369	0.999895	0.999997	1	1
	1371600	0.931559	1.0407	0.914229	0.963666	0.774137	1.04834	1.02412	0.99768	0.906883	0.98511	0.943141	0.960214	1.01708	1.01782	0.904935	1.09467	1.04555	1.01065	0.947427	0.974236	1.10861			1.5935e+06	0.993761	0.982434	0.999427	0.999906	0.999997	1	1
	1382400	0.924588	1.04	0.874335	0.990091	0.755998	1.03011	1.01768	0.993813	0.957895	0.986677	0.931059	0.941086	1.03183	1.01394	0.881713	1.07994	1.0867	0.980027	0.935805	0.988017	1.06966			1.60605e+06	0.99422	0.983572	0.99948	0.999916	0.999998	1	1
	1393200	0.925222	0.982456	0.952793	0.900083	0.813926	1.05309	1.05627	1.02088	0.923887	0.947492	0.941009	0.983168	1.02717	0.997676	0.888244	1.08275	1.0676	0.985353	0.948533	0.970641	1.0809			1.61859e+06	0.994645	0.984636	0.999529	0.999925	0.999998	1	1
	1404000	0.936629	1.05053	0.841755	0.996697	0.821533	1.04517	1.05225	1.04408	0.964372	0.972571	0.948117	0.960979	0.96972	1.00852	0.929608	1.07714	1.08156	0.991345	0.962922	0.94967	1.05318			1.63114e+06	0.995039	0.985632	0.999572	0.999933	0.999998	1	1
	1414800	0.904309	1.00702	0.869681	0.990917	0.778233	1.06894	1.00563	1.02552	0.952227	0.988245	0.941009	0.963275	1.0559	0.969016	0.900581	1.06942	1.0845	0.989348	0.961262	0.987418	1.08689			1.64369e+06	0.995404	0.986563	0.999612	0.99994	0.999998	1	1
	1425600	0.918251	0.997895	0.863032	0.947977	0.781159	1.03487	1.02572	1.06883	0.958704	0.967085	0.948117	0.992349	1.03261	0.975213	0.916546	1.10168	1.05364	0.993342	0.952407	0.972439	1.10187			1.65624e+06	0.995742	0.987434	0.999648	0.999947	0.999999	1	1
	1436400	0.915716	1.02035	0.87234	1.00413	0.822118	1.00396	1.01929	1.03016	0.94251	0.961599	0.916134	0.971691	1.00776	0.994578	0.912192	1.08415	1.05878	0.988682	0.962369	1.00419	1.06367			1.66878e+06	0.996055	0.988249	0.999681	0.999952	0.999999	1	1
	1447200	0.925222	0.994386	0.873005	0.992568	0.792861	1.02615	1.04341	1.00309	0.945749	1.00313	0.967306	0.983168	1.03571	0.990705	0.885341	1.08555	1.09405	0.998003	0.969563	0.943679	1.08015			1.68133e+06	0.996345	0.98901	0.99971	0.999958	0.999999	1	1
	1458000	0.932826	1.02456	0.867686	0.943022	0.815097	1.02773	1.03296	1.05723	0.94251	0.948276	0.965885	0.977047	0.984472	1.02711	0.889695	1.07153	1.09258	1.00466	0.933038	0.986219	1.10562			1.69388e+06	0.996614	0.989723	0.999737	0.999962	0.999999	1	1
	1468800	0.967681	1.05404	0.895612	0.966969	0.833821	0.998415	1.01688	1.02862	0.927935	0.977273	0.958067	0.911247	0.996894	0.990705	0.87373	1.07083	1.06025	0.997337	0.966242	0.961654	1.0427			1.70642e+06	0.996863	0.990389	0.999762	0.999966	0.999999	1	1
	1479600	0.97782	1.00842	0.865691	1.0223	0.834406	1.00079	1.04662	1.01701	0.949798	0.969436	0.93248	0.989288	1.03416	0.975988	0.923803	1.06452	1.0698	0.971372	0.969009	0.976633	1.0824			1.71897e+06	0.997093	0.991012	0.999784	0.99997	0.999999	1	1
	1490400	0.966413	1.02105	0.892952	0.976879	0.856641	1.01823	1.0201	0.993813	0.934413	0.978056	0.949538	0.957919	1.00233	1.02866	0.891872	1.0554	1.14401	0.964714	0.962369	0.973637	1.11311			1.73152e+06	0.997307	0.991595	0.999804	0.999973	0.999999	1	1
	1501200	0.925856	1.05263	0.884973	0.930636	0.836747	1.02536	1.01125	1.01005	0.962753	0.996082	0.992893	0.986228	0.99146	0.95275	0.937591	1.07504	1.08229	0.994674	0.949087	1.00839	1.0397			1.74407e+06	0.997505	0.99214	0.999822	0.999976	1	1	1
	1512000	0.958175	1.01754	0.885638	0.955409	0.857812	1.0206	0.970257	0.987626	0.953036	0.964734	0.928216	0.982402	0.987578	1.00542	0.949202	1.09257	1.10727	1.00932	0.992252	0.974835	1.10637			1.75661e+06	0.997688	0.992649	0.999839	0.999978	1	1	1
	1522800	0.929024	1.03368	0.912899	1.01486	0.859567	0.94691	1.02331	0.986852	0.94251	0.988245	0.977967	1.01148	1.04581	1	0.906386	1.07504	1.03674	1.02663	0.970116	0.970042	1.09213			1.76916e+06	0.997858	0.993126	0.999854	0.999981	1	1	1
	1533600	0.929658	1.03789	0.900931	0.977704	0.855471	1.00079	1.01929	1.03558	0.920648	0.98511	0.966596	1.01301	0.997671	0.994578	0.902758	1.08555	1.0698	0.958722	0.954621	0.998802	1.08015			1.78171e+06	0.998016	0.993571	0.999867	0.999983	1	1	1
	1544400	0.93346	1.02105	0.913564	0.98431	0.881802	0.987322	1.00322	1.03016	0.936842	0.98511	0.949538	0.985463	1.0132	0.991479	0.891872	1.06031	1.09111	0.956059	0.952407	0.965848	1.09663			1.79425e+06	0.998162	0.993988	0.999879	0.999985	1	1	1
	1555200	0.923321	1.01123	0.913564	0.95706	0.83031	0.979398	1.0426	0.949729	0.94332	0.968652	0.972281	0.987758	0.986025	1.0062	0.921626	1.06381	1.07641	0.981358	0.978971	0.979029	1.0824			1.8068e+06	0.998297	0.994378	0.999891	0.999986	1	1	1
	1566000	0.932826	1.01193	0.892287	0.974401	0.863078	1.00951	1.02412	1.00464	0.948988	1.00784	0.957356	0.947972	1.06522	0.991479	0.917271	1.05119	1.07421	1.002	0.954621	0.976034	1.10037			1.81935e+06	0.998422	0.994743	0.999901	0.999988	1	1	1
	1576800	0.97275	1.05754	0.911569	0.989265	0.857226	0.970681	1.03537	0.991493	0.936032	1.00627	0.949538	0.987758	1.00155	0.994578	0.891872	1.04698	1.04849	0.998668	0.926397	0.961055	1.12135			1.8319e+06	0.998538	0.995083	0.99991	0.999989	1	1	1
	1587600	0.91635	1.02386	0.897606	0.909166	0.885898	0.954041	1.03537	1.05646	0.940891	0.981191	0.975124	1.00459	1	0.956623	0.914369	1.07153	1.0698	0.994674	0.990592	0.990413	1.09438			1.84444e+06	0.998646	0.995402	0.999918	0.99999	1	1	1
	1598400	0.923321	1.08351	0.93883	0.939719	0.884728	0.975436	1.02814	1.04254	0.9417	0.985893	0.967306	1.00842	0.995342	0.979086	0.88389	1.03787	1.06613	0.956724	0.989485	1.03235	1.07191			1.85699e+06	0.998745	0.9957	0.999926	0.999991	1	1	1
	1609200	0.953105	1.03088	0.880319	0.97853	0.897016	0.950872	1.03537	1.00851	0.939271	0.966301	0.967306	0.96251	1.00854	0.964369	0.876633	1.06171	1.06319	0.969374	0.949087	0.971839	1.03521			1.86954e+06	0.998838	0.995979	0.999933	0.999992	1	1	1
	1620000	0.949937	1.0407	0.919548	0.986788	0.900527	0.977813	1.01849	0.999227	0.97004	0.996082	0.972992	0.973986	0.982143	0.988381	0.857765	1.07924	1.09846	0.97004	0.981184	0.979629	1.0779			1.88209e+06	0.998923	0.99624	0.999939	0.999993	1	1	1
	1630800	0.963245	1.02526	0.955452	0.966144	0.878877	0.91046	1.00965	1.01469	0.939271	0.956897	0.977967	0.986993	1.00466	0.976762	0.88897	1.06031	1.08009	0.971372	0.928058	0.955662	1.05993			1.89463e+06	0.999002	0.996484	0.999945	0.999994	1	1	1
	1641600	0.918885	1.01404	0.913564	0.970273	0.916325	0.961173	0.978296	1.01392	0.948988	0.996082	0.9801	0.973986	1.02096	0.969791	0.927431	1.09187	1.04996	0.977364	0.992806	0.977831	1.07416			1.90718e+06	0.999076	0.996712	0.99995	0.999994	1	1	1
	1652400	0.910646	1.03579	0.918883	0.99422	0.917496	0.930269	1.04421	1.01856	0.961943	0.971787	0.924662	0.96863	1.01863	0.989156	0.910015	1.06171	1.07421	0.989348	0.961815	0.945476	1.07865			1.91973e+06	0.999144	0.996925	0.999954	0.999995	1	1	1
	1663200	0.962611	1.00491	0.928856	0.914121	0.921006	0.938193	1.05064	1.05336	0.949798	0.980408	0.987918	0.978577	1.0163	1.00697	0.889695	1.04558	1.07201	0.976032	0.942446	0.95746	1.07266			1.93227e+06	0.999207	0.997124	0.999959	0.999996	1	1	1
	1674000	0.932826	0.964211	0.954122	0.950454	0.961966	0.966719	0.988746	0.991493	0.932794	0.979624	0.983653	0.996174	1.02873	0.992254	0.912917	1.07433	1.04041	0.997337	0.960155	0.98562	1.08165			1.94482e+06	0.999265	0.997311	0.999963	0.999996	1	1	1
	1684800	0.976553	1.04421	0.931516	0.973576	0.928028	0.933439	1.02894	0.982985	0.947368	0.980408	0.996446	0.973221	0.999224	0.966692	0.92598	1.07504	1.11903	0.983356	0.958495	0.944278	1.10337			1.95737e+06	0.999319	0.997485	0.999966	0.999996	1	1	1
	1695600	0.930292	0.990175	0.925532	0.943022	0.930369	0.946117	1.01527	1.00464	0.925506	0.991379	0.96162	0.996174	1.05823	0.975988	0.948476	1.05119	1.07788	0.98735	0.982844	0.949071	1.05693			1.96992e+06	0.999369	0.997648	0.999969	0.999997	1	1	1
	1706400	0.954373	1.01474	0.928856	0.968621	0.922177	0.950079	1.03537	0.993039	0.91417	0.974138	0.985785	0.995409	1	0.945004	0.920174	1.07083	1.05658	0.98735	0.965689	0.995806	1.10861			1.98246e+06	0.999415	0.997801	0.999972	0.999997	1	1	1
	1717200	0.960076	0.997193	0.972074	0.962841	0.945582	0.961965	1.02492	1.0348	0.961943	0.952978	0.96091	0.993879	1.00233	0.931061	0.896952	1.04137	1.05584	1.01531	0.953514	0.971839	1.07865			1.99501e+06	0.999458	0.997943	0.999975	0.999997	1	1	1
	1728000	0.949303	0.986667	0.969415	0.979356	0.946752	0.964342	0.990354	0.984532	0.940891	0.992163	0.94172	0.991584	1.00932	0.963594	0.940493	1.03226	1.04555	1.00466	0.99834	0.959257	1.09064			2.00756e+06	0.999498	0.998077	0.999977	0.999998	1	1	1
	1738800	0.961977	0.986667	0.925532	0.977704	0.970158	0.928685	0.976688	0.977572	0.921457	0.988245	0.987207	0.96863	0.996894	0.941905	0.924528	1.03717	1.04555	1.00533	0.993913	0.96405	1.10262			2.02011e+06	0.999535	0.998201	0.999979	0.999998	1	1	1
	1749600	0.951204	0.982456	0.900931	0.952106	0.928613	0.928685	1.01849	1.00696	0.945749	0.973354	0.938166	0.99847	1.01242	0.986057	0.917271	1.06732	1.05805	1.00799	0.948533	0.993409	1.11685			2.03265e+06	0.999569	0.998318	0.999981	0.999998	1	1	1
	1760400	0.974651	1.00982	0.939495	0.934765	0.961381	0.929477	1.00804	1.00928	0.950607	0.960815	1.01635	0.988523	1.00699	0.958172	0.926705	1.06732	1.04849	0.996005	0.956835	0.945476	1.07341			2.0452e+06	0.999601	0.998427	0.999983	0.999998	1	1	1
	1771200	0.948035	0.995789	0.953457	0.961189	0.946752	0.937401	0.992765	0.980665	0.931984	0.981975	0.973703	1.00536	1.00854	0.965143	0.950653	1.0561	1.08156	0.998003	0.978971	0.990413	1.08914			2.05775e+06	0.99963	0.998529	0.999984	0.999999	1	1	1
	1782000	0.927123	0.974737	0.922872	0.904211	0.976009	0.944532	1.01929	1.03558	0.940081	0.94906	0.979389	1.01683	0.998447	0.958172	0.912917	1.08485	1.03086	1.00599	0.967903	0.976034	1.05843			2.07029e+06	0.999658	0.998625	0.999986	0.999999	1	1	1
	1792800	0.944233	1.0007	0.996676	0.950454	0.945582	0.928685	0.995981	0.986079	0.917409	0.979624	1.00213	0.993114	1.02329	0.935709	0.917271	1.03436	1.02719	0.948069	0.980631	0.976034	1.09064			2.08284e+06	0.999683	0.998714	0.999987	0.999999	1	1	1
	1803600	0.920786	0.992281	0.940824	0.943022	0.960796	0.94691	0.995177	1.00387	0.97247	0.989812	0.979389	0.979342	1.03571	0.987607	0.946299	1.06592	1.0529	1.002	0.963475	0.946075	1.0839			2.09539e+06	0.999706	0.998797	0.999988	0.999999	1	1	1
	1814400	0.964512	0.986667	0.919548	0.962015	0.93622	0.933439	1.01929	0.987626	0.919838	0.954545	0.97086	0.978577	1	0.984508	0.945573	1.0533	1.00808	0.964048	0.972883	0.934691	1.0824			2.10794e+06	0.999728	0.998875	0.999989	0.999999	1	1	1
	1825200	0.945501	1.00561	0.950133	0.956235	0.952019	0.96355	1.00723	1.01315	0.961943	1.00313	0.957356	0.981637	1.00776	0.984508	0.937591	1.05259	1.0507	0.95273	0.961815	0.972439	1.05843			2.12048e+06	0.999748	0.998948	0.99999	0.999999	1	1	1
	1836000	0.955006	0.978246	0.948138	0.977704	0.967817	0.968304	1.00161	0.999227	0.91498	1.00705	0.970149	0.994644	1.01475	0.980635	0.926705	1.06732	1.04409	1.01864	0.966796	0.975434	1.06142			2.13303e+06	0.999766	0.999016	0.999991	0.999999	1	1	1
	1846800	0.941065	0.994386	0.930851	0.949628	0.974839	0.942948	1.02331	1	0.984615	0.949843	0.968728	0.993879	1.00621	0.976762	0.93106	1.04558	1.04041	0.988016	0.960708	1.01138	1.0794			2.14558e+06	0.999783	0.99908	0.999992	0.999999	1	1	1
	1857600	0.949303	0.980351	0.946144	0.937242	0.93739	0.972266	1.04421	0.982985	0.926316	0.992947	0.959488	0.969396	1.02174	0.938807	0.956459	1.05189	1.09699	0.979361	0.945213	0.952067	1.08315			2.15812e+06	0.999799	0.99914	0.999993	0.999999	1	1	1
	1868400	0.934728	1.01684	0.958112	0.894302	1.0041	0.956418	0.987138	0.99536	0.926316	0.977273	0.965174	0.980107	0.982143	0.969791	0.936865	1.01332	1.09772	0.9747	0.982844	0.994608	1.0809			2.17067e+06	0.999814	0.999196	0.999994	0.999999	1	1	1
	1879200	0.968314	1.02105	0.972074	0.92403	0.972499	0.94691	0.998392	1.02166	0.947368	0.970219	0.959488	0.944912	0.988354	0.95275	0.914369	1.02875	1.07127	1.00333	0.990592	0.952067	1.08015			2.18322e+06	0.999828	0.999248	0.999994	1	1	1	1
	1890000	0.95564	0.995789	0.965426	0.962015	0.954359	0.932647	0.991158	0.991493	0.950607	1.01332	0.997868	0.971691	0.95264	0.948102	0.95791	1.07083	1.05584	0.9747	0.952407	0.949071	1.09663			2.19577e+06	0.99984	0.999296	0.999995	1	1	1	1
	1900800	0.953105	1.03649	0.918883	0.940545	1.01404	0.975436	1.03939	0.979118	0.978138	0.986677	0.977967	1.00995	1.02407	0.96127	0.950653	1.03927	1.05658	0.963382	0.955728	0.95746	1.09888			2.20831e+06	0.999852	0.999342	0.999995	1	1	1	1
	1911600	0.952471	1.00281	0.932846	0.95706	0.996489	0.927892	1.00402	1.00773	0.964372	0.998433	0.977967	0.995409	1.01863	0.984508	0.962264	1.02174	1.04702	0.994008	0.969009	0.973637	1.06217			2.22086e+06	0.999863	0.999385	0.999996	1	1	1	1
	1922400	0.957541	1.01193	0.953457	0.97853	1.00761	0.973059	0.983119	1.00232	0.949798	1.01959	0.979389	0.987758	1.01009	0.956623	0.9209	1.02314	1.0529	1.00533	1.00498	0.980827	1.06891			2.23341e+06	0.999873	0.999425	0.999996	1	1	1	1
	1933200	0.994297	0.94807	0.950798	0.95706	0.985957	0.957211	0.949357	0.962104	0.931174	1.01646	1.01208	0.989288	0.98913	0.962045	0.934688	1.06662	1.03674	1.01265	0.947427	0.936489	1.06367			2.24596e+06	0.999882	0.999462	0.999996	1	1	1	1
	1944000	0.953105	0.976842	0.988032	0.939719	1.00761	0.990491	1.0201	1.02166	0.990283	0.97884	0.998579	1.00077	0.990683	0.979861	0.960087	1.04698	1.04188	0.998668	0.97399	0.991612	1.07191			2.2585e+06	0.999891	0.999497	0.999997	1	1	1	1
	1954800	0.978454	0.989474	0.994681	0.938893	0.988882	0.966719	0.977492	0.962877	0.979757	0.996865	0.962331	1.00153	1.00388	0.993029	0.944848	1.03576	1.05437	0.973369	0.955174	0.950869	1.05993			2.27105e+06	0.999899	0.999529	0.999997	1	1	1	1
	1965600	0.991762	0.989474	0.981383	0.970273	0.993563	0.948494	1.00804	1.02088	0.993522	1.0047	0.98081	0.983933	1.00466	0.939582	0.980406	1.00701	1.05511	0.964714	0.959048	0.970641	1.0367			2.2836e+06	0.999907	0.99956	0.999997	1	1	1	1
	1976400	0.979721	0.976842	0.956117	0.965318	1.00059	0.990491	0.983119	1.01547	0.957085	0.992947	0.963042	0.993879	0.96118	0.939582	0.978955	1.0547	1.05364	0.978695	0.971776	0.980827	1.05393			2.29614e+06	0.999913	0.999589	0.999998	1	1	1	1
	1987200	0.96071	0.978947	0.949468	0.93559	1.01112	0.986529	0.9791	0.983759	0.953846	1.00157	1.01208	1.00306	1.00466	0.972889	0.978955	0.995792	1.036	0.986684	0.948533	0.980827	1.09663			2.30869e+06	0.99992	0.999615	0.999998	1	1	1	1
	1998000	0.948035	0.978947	0.988032	0.956235	1.01229	0.944532	1.0201	0.967517	0.94332	1.01567	0.982942	0.981637	0.98059	0.973664	0.974601	1.0582	1.04849	1.00266	0.959602	0.979629	1.08764			2.32124e+06	0.999926	0.99964	0.999998	1	1	1	1
	2008800	0.96071	0.957895	0.999335	0.946325	0.991808	0.948494	0.980707	0.955143	0.934413	1.02351	0.969439	1.01224	0.975932	0.991479	0.955733	1.00631	1.08744	0.988682	0.935805	0.954464	1.06517			2.33379e+06	0.999931	0.999663	0.999998	1	1	1	1
	2019600	0.983523	0.985965	0.993351	0.981007	0.974839	0.961173	1.03617	0.95669	0.946559	1.00549	0.952381	0.994644	0.965062	0.975213	0.96299	1.03296	1.05878	0.960053	0.960155	0.959856	1.03521			2.34633e+06	0.999936	0.999685	0.999998	1	1	1	1
	2030400	0.923321	0.984561	0.953457	0.926507	1.03452	0.934231	0.990354	0.982985	0.955466	0.971787	0.988628	1.00153	0.995342	0.964369	0.971698	1.03997	1.05658	1	0.965136	0.977232	1.05693			2.35888e+06	0.999941	0.999706	0.999998	1	1	1	1
	2041200	0.958809	0.98386	0.987367	0.962015	1.00117	0.965135	0.987138	0.971384	0.961134	1.03292	0.982942	0.993879	1.01786	0.953524	0.991292	1.02244	1.01837	0.997337	0.97731	0.97843	1.02772			2.37143e+06	0.999945	0.999725	0.999999	1	1	1	1
	2052000	0.956907	0.98807	0.962101	0.953757	0.954944	0.98019	1.02894	1.01469	0.955466	0.996865	0.959488	1.00306	0.990683	0.957397	0.94775	1.03366	1.05584	1.00533	0.956835	0.983823	1.08764			2.38397e+06	0.999949	0.999743	0.999999	1	1	1	1
	2062800	0.970849	0.981754	0.972074	0.92981	1.03511	0.976228	0.959003	1.00232	0.976518	1.02194	0.96091	0.99847	0.98059	0.953524	0.965167	1.0014	1.06686	0.986019	0.972883	0.984422	1.04869			2.39652e+06	0.999953	0.999759	0.999999	1	1	1	1
	2073600	0.987959	0.97614	0.96742	0.946325	0.974254	0.96038	0.984727	1.02398	0.940891	0.983542	0.971571	1.0153	1.03416	0.975988	0.972424	1.03506	1.06098	0.985353	0.945766	0.995806	1.07266			2.40907e+06	0.999956	0.999775	0.999999	1	1	1	1
	2084400	0.994297	0.97193	1.01197	0.970273	1.00527	0.939778	0.995981	0.907966	0.954656	0.983542	0.972281	0.988523	0.962733	0.958172	0.979681	1.02665	1.04409	1.02264	0.973437	0.990413	1.0427			2.42162e+06	0.99996	0.99979	0.999999	1	1	1	1
	2095200	0.946768	0.996491	0.960771	0.969447	1.02399	0.978605	0.97508	1.01856	0.946559	0.96395	0.985785	1.0306	0.997671	0.933385	0.972424	1.04278	1.03674	0.942077	0.958495	0.991013	1.05094			2.43416e+06	0.999963	0.999803	0.999999	1	1	1	1
	2106000	0.93853	0.997193	0.965426	0.967795	0.981861	0.977813	0.967846	0.968291	0.960324	0.983542	0.967306	1.01148	1.0163	1.0093	1.00871	1.0014	1.03012	0.990013	0.950747	1.0012	1.02772			2.44671e+06	0.999965	0.999816	0.999999	1	1	1	1
	2116800	0.988593	0.993684	0.972074	0.958712	0.992978	0.99683	1.00482	1.00309	0.957895	0.974922	1.00142	0.999235	0.965062	0.97134	0.996372	1.02244	1.02572	0.99534	0.969009	0.967645	1.0412			2.45926e+06	0.999968	0.999828	0.999999	1	1	1	1
	2127600	0.996831	0.986667	1.00532	0.952931	1.02516	0.982567	0.983923	1.00619	0.969231	0.988245	0.977257	1.00612	0.971273	0.928737	0.981858	1.02174	1.06833	1.03129	0.959048	0.977232	1.04345			2.47181e+06	0.99997	0.999839	0.999999	1	1	1	1
	2138400	0.987959	1.00351	0.999335	0.963666	1.02399	0.972266	0.970257	0.968291	0.964372	1.00862	0.964463	1.00536	0.996894	0.976762	0.970247	1.04558	1.03306	1.02796	0.961262	0.962852	1.02846			2.48435e+06	0.999972	0.999849	0.999999	1	1	1	1
	2149200	0.998733	1.00491	1.01197	0.962841	1.01053	1.00158	0.976688	1.00232	0.985425	0.964734	0.987918	1.02601	1.00155	0.936483	1.00073	1.03787	1.05217	1.01931	0.960155	0.985021	1.01423			2496900	0.999974	0.999859	0.999999	1	1	1	1
	2160000	0.978454	0.986667	0.974069	0.97853	1.00761	1.03487	0.963023	0.994586	0.94251	0.997649	1.03412	1.0306	1.00155	0.963594	1.00581	0.978261	1.05217	0.962051	0.980077	0.940683	0.977528
	2170800	0.986058	0.978246	0.994681	0.971098	1.02106	1.00396	1.00241	1.01933	0.937652	0.998433	0.987918	1.00842	1	0.945778	0.991292	1.01543	1.02719	0.968708	0.995573	0.98562	1.04419
	2181600	0.975919	0.989474	0.97008	0.943848	0.987712	0.980983	0.980707	0.988399	0.961943	1.00157	0.970149	0.993879	1.00388	0.965918	1.00435	0.98317	1.03012	0.97004	0.990592	0.988017	1.06292
	2192400	0.931559	0.967018	1.00266	0.926507	0.996489	0.973059	1.00563	0.985305	0.982186	0.960815	1.05188	1.0329	0.976708	0.958172	0.98984	0.988079	1.01396	1.01531	0.966796	1.01738	1.0427
	2203200	1.00887	0.936842	0.968085	0.985962	1.00644	0.973059	0.993569	1.03094	0.959514	0.989812	0.997157	1.00383	0.976708	1.00232	1.03483	0.992286	0.991918	0.9747	0.962922	0.974835	1.05393
	2214000	1.00253	0.991579	0.996011	0.968621	0.999415	0.982567	0.940514	0.973705	0.949798	0.998433	1.00498	0.992349	0.970497	0.958947	0.989115	1.01964	1.05217	0.998003	0.959048	0.959856	1.04419
	2224800	0.99493	0.991579	1.01529	1.00083	0.986542	1.02536	0.970257	1.00928	0.97247	1.01097	0.982942	1.02066	0.979814	0.963594	1	1.00982	1.04188	0.988682	0.941893	0.971839	1.05468
	2235600	0.982256	0.924912	1.01263	0.95706	1.03628	0.994453	0.961415	1.00464	0.957085	0.988245	0.984364	1	0.993789	1.00155	0.980406	0.967041	1.07788	0.967377	0.977864	0.961654	1.0412
	2246400	0.967047	1.00982	0.972739	0.971098	1.01989	0.99683	0.972669	0.979118	0.975709	0.982759	0.984364	1.00306	0.971273	0.973664	1.00726	0.992286	1.04849	0.98735	0.978417	0.98562	1.00749
	2257200	0.958175	0.982456	0.973404	0.981007	1.0316	1.01664	0.9791	0.986852	0.936032	0.983542	0.99005	1.02907	1.03649	0.985283	0.95283	1.03576	1.06392	1.01997	0.984505	0.961654	1.0427
	2268000	0.963245	0.989474	0.992021	0.966969	0.977765	0.965927	0.991961	1.01933	0.959514	0.995298	1.02914	1.02448	1.02252	0.955848	0.982583	1.00561	1.04776	0.994674	0.966796	0.986219	1.0427
	2278800	0.965146	0.992281	1.00931	0.954583	0.985372	0.958796	0.963023	0.988399	0.980567	0.959248	1.0199	1.00765	1.01009	0.966692	0.975327	1.00701	1.07788	1.01198	0.94632	0.999401	1.03146
	2289600	0.986058	1.01684	0.965426	0.981833	1.02516	0.985737	0.954984	1.00232	0.978138	0.975705	0.98081	1.01301	0.984472	0.994578	0.974601	0.991585	1.03453	0.999334	0.990039	0.997004	1.04869
	2300400	0.953739	0.98386	0.994016	0.960363	0.998245	1.01664	0.957395	0.996906	0.940891	0.991379	0.970149	1.0023	1.00699	0.980635	0.991292	1.00701	1.04041	0.97004	0.982844	1.01498	1.01498
	2311200	0.979087	0.992281	1.00465	0.943022	1.0275	1.03645	0.963023	1.01547	0.97004	0.99373	1.01706	1.02448	0.98059	0.955848	1	0.978261	1.03306	0.979361	0.942999	0.982624	1.03296
	2322000	0.991128	0.985965	0.956117	0.977704	1.02165	1.00238	1.01688	1.0232	0.97085	0.969436	1.00498	1.00842	0.978261	0.974438	0.997097	0.973352	1.02425	0.970706	0.97731	1.0018	1.06891
	2332800	0.987959	0.950175	0.948138	1.01734	1.00819	0.989699	0.975884	0.989946	0.94251	0.960815	1.01564	1.02831	0.98059	0.938033	0.997823	1.02244	1.03086	1.00466	0.976757	1.01857	0.997004
	2343600	0.996831	0.996491	0.977394	0.995045	1.03394	1.00713	0.959003	1.01547	0.951417	0.992947	1.02416	1.02601	0.988354	1.00465	0.987663	1.00842	1.03306	0.971372	0.992252	0.996405	1.04494
	2354400	0.996831	1.00772	1.00332	0.974401	1.01229	0.998415	0.965434	0.996133	0.954656	0.972571	1.04904	0.999235	1.00155	0.992254	0.961538	1.01332	1.04409	0.988682	0.995019	0.972439	1.03895
	2365200	1.00127	0.98807	1.0359	1.01982	0.984786	1.00792	0.971061	0.957463	0.949798	0.971003	0.987918	1.03137	0.986025	0.965918	0.998549	1.01683	1.02792	0.983356	0.978417	1.02696	1.03221
	2376000	0.989861	0.975439	0.99734	0.987614	1.00644	1.00555	0.987942	1.01392	0.961943	0.971003	1.00995	0.991584	0.960404	0.989156	1.00145	1.00631	1.05143	0.946738	0.97731	0.973637	1.01723
	2386800	0.999366	0.997193	0.980718	0.941371	1.00644	1.00238	0.986334	0.980665	0.996761	1.01411	1.01635	0.977812	0.975155	1.00077	1.00508	0.996494	1.02057	0.99534	1.02933	0.980228	1.00749
	2397600	0.984157	0.974035	1.02926	1.00991	0.980105	0.992868	0.974277	0.987626	0.947368	1.00078	1.00426	1.01989	0.982143	0.938807	1.02975	1.01893	1.0529	1.01265	0.99668	1.01797	1.03895
	2408400	0.960076	0.98807	1.00199	1.00083	1.03043	1.01664	0.97508	1.00155	0.967611	0.989812	1.02345	1.02831	0.987578	1.00155	0.974601	0.974053	1.09258	0.990013	1.01716	1.00419	1.03371
	2419200	0.95564	0.98386	1.01529	0.983485	1.02692	1.04834	0.972669	0.994586	0.988664	0.99373	0.986496	0.994644	0.984472	0.98993	1.01887	1	1.04409	1.00866	1.01494	1.01258	0.993258
	2430000	0.980989	1.02386	1.00798	0.981833	1.05442	0.992076	0.971865	1.00851	0.967611	0.975705	1.02345	1.02295	1.00388	0.975988	1.01306	0.97756	1.07201	0.969374	1.00941	0.99281	1.02397
	2440800	1.0057	0.971228	1.02992	1.01982	1.00878	0.997623	0.971061	0.99768	0.957895	0.99373	0.999289	1.02831	0.98913	0.954299	1.01234	0.98878	1.04996	1.00732	1.01882	1.0006	1.03745
	2451600	0.989861	0.992982	0.982713	1	0.988882	0.989699	0.998392	0.99768	0.958704	1.0337	1.02985	1.02601	0.968168	0.993029	1.0225	1.00351	1.03821	1.00333	0.981184	0.994608	1.03146
	2462400	0.997465	1.02456	1.00532	0.995871	1.01053	1.0309	0.990354	0.999227	1.02186	0.974138	1.03767	1.00842	0.977484	0.975988	0.997097	1.00631	1.02939	1.00266	1.00664	1.00599	0.993258
	2473200	1.0038	0.979649	0.989362	0.99422	1.00468	1.03803	0.96865	0.952823	0.962753	0.977273	1.01777	1.0176	1.01087	0.954299	1.05443	1.01052	1.0338	1.00732	0.99834	1.00959	1.03296
	2484000	0.968948	1.01825	1.01463	0.986788	1.01697	1.00158	0.995177	1.01083	0.965182	0.974138	0.995025	1.0153	1.03339	0.966692	0.995646	1.04909	1.02645	1.01265	1.0238	1.00719	1.0367
	2494800	1	1	1	1	1	1	1	1	1	1	1	1	1	1	1	1	1	1	1	1	1

## Sheet: Figure 4a VAR II
															Abeta kinetics VARII				Fig. 4a						Fit
	t (s)	2 uM	2 uM	2 uM	1.5 uM	1.5 uM	1.5 uM	1 uM	1 uM	1 uM	0.7 uM	0.7 uM	0.7 uM	0.3 uM	0.3 uM	0.3 uM	0.2 uM	0.2 uM	0.2 uM	0 uM	0 uM	0 uM			Column1	Column2	Column3	Column4	Column5	Column6	Column7	Column8
	0	0	0	0	0	0	0	0	0	0	0	0	0	0	0	0	0	0	0	0	0	0			time (s)	2	1.5	1	0.7	0.3	0.2	0
	10800	-0.00127443	0.00314713	-0.00888494	-0.0318656	-0.00538213	-0.0252055	0.00209205	-0.00798297	0.0286152	0.00110681	0.0108303	0.00218579	-0.00238949	-0.0102171	-0.0066778	0.00863787	0.0176125	-0.0191257	-0.0105147	-0.020904	-0.030349			0	0	0	0	0	0	0	0
	21600	-0.0182668	0.00354052	-0.0191026	-0.0301275	-0.01507	-0.0389041	-0.0188285	-0.00585418	-0.00510986	-0.00719425	0.00120337	-0.0174863	-0.00716846	-0.00319285	-0.0139121	-0.0166113	-0.0306588	-0.00956284	-0.0149419	-0.0288136	-0.0409712			15490.5	1.16e-05	1.16e-05	1.16e-05	1.16e-05	1.16e-05	1.17e-05	1.17e-05
	32400	-0.0127443	-0.0243902	-0.0142159	-0.0515643	-0.0236814	-0.0367123	-0.0141213	-0.0117084	-0.0158406	-0.0160487	0.0144404	-0.0234973	-0.00657109	-0.0210728	-0.0267112	-0.048505	-0.0358774	-0.022541	-0.0154953	-0.0141243	-0.016692			30980.9	4.64e-05	4.65e-05	4.65e-05	4.66e-05	4.71e-05	4.73e-05	4.85e-05
	43200	-0.0284622	-0.00275374	-0.0248778	-0.0480881	-0.0333692	-0.0339726	-0.0334728	-0.0186269	-0.0163516	-0.0154953	-0.00361011	-0.0300546	-0.0227001	-0.0338442	-0.00278241	-0.0491694	-0.0273973	-0.0382514	-0.0254566	-0.0175141	-0.0227618			46471.4	0.000104582	0.000104777	0.000104779	0.000105515	0.000107838	0.000109079	0.000115313
	54000	-0.0114698	-0.00314713	-0.0284318	-0.0446118	-0.0317546	-0.0482192	-0.0256276	-0.0239489	-0.038324	-0.0171555	-0.00541516	0.00163934	-0.020908	-0.0421456	-0.0205899	-0.048505	-0.0665362	-0.0266393	-0.0437189	-0.00112994	-0.0493171			61961.8	0.000186224	0.000186819	0.000186824	0.000189128	0.000196542	0.000200554	0.000221132
	64800	-0.0127443	-0.0259638	-0.0337628	-0.0382387	-0.0269107	-0.0361644	-0.0151674	-0.0218201	-0.0286152	-0.0249032	-0.00601685	-0.0278689	-0.0215054	-0.0319285	-0.0434057	-0.0538206	-0.0547945	-0.0280055	-0.0276702	-0.0220339	-0.0546282			77452.3	0.000291614	0.000293039	0.00029305	0.000298658	0.00031703	0.000327114	0.000380241
	75600	-0.0271878	-0.0137687	-0.0319858	-0.0428737	-0.0430571	-0.0509589	-0.0334728	-0.0345929	-0.0127747	-0.0249032	-0.0078219	-0.0311475	-0.0328554	-0.0427842	-0.0450751	-0.0352159	-0.0410959	-0.0498634	-0.0232429	-0.0305085	-0.0576631			92942.7	0.000421092	0.000424008	0.000424031	0.000435672	0.00047451	0.000496181	0.000614066
	86400	-0.0293118	-0.0149489	-0.0368725	-0.0521437	-0.0532831	-0.0515068	-0.0350418	-0.0255455	-0.0199285	-0.0237963	-0.0252708	-0.0273224	-0.0083632	-0.0280971	-0.0356149	-0.0578073	-0.072407	-0.022541	-0.0210293	-0.0282486	-0.0447648			108433	0.000575078	0.000580437	0.00058048	0.000602132	0.000675784	0.000717658	0.000954044
	97200	-0.028887	-0.0267506	-0.0541981	-0.0579374	-0.0339074	-0.0465753	-0.0381799	-0.0340607	-0.0449668	-0.0448257	0	-0.047541	-0.0244922	-0.050447	-0.0300501	-0.0418605	-0.0717547	-0.0368852	-0.0320974	-0.0265537	-0.0402124			123924	0.00075408	0.000763179	0.000763251	0.000800423	0.000929532	0.0010045	0.00144577
	108000	-0.026763	-0.034225	-0.0390937	-0.0637312	-0.0419806	-0.0728767	-0.041841	-0.0542842	-0.0281042	-0.0237963	-0.0168472	-0.0289617	-0.0292712	-0.037037	-0.0389538	-0.0524917	-0.0671885	-0.0334699	-0.0359712	-0.0214689	-0.0493171			139414	0.000958688	0.000973229	0.000973345	0.00103338	0.00124668	0.00137344	0.00215497
	118800	-0.0395072	-0.036192	-0.0470902	-0.0770568	-0.0489774	-0.0553425	-0.039749	-0.0228845	-0.0495657	-0.0282236	-0.0264741	-0.0344262	-0.0304659	-0.0587484	-0.0328325	-0.0584718	-0.0828441	-0.0662568	-0.0625346	-0.0350282	-0.0295903			154905	0.00118958	0.00121173	0.00121191	0.00130433	0.00164084	0.00184596	0.00317591
	129600	-0.0407816	-0.0306845	-0.0426477	-0.0614137	-0.0274489	-0.0635616	-0.039749	-0.0574774	-0.037302	-0.0348644	-0.0234657	-0.0431694	-0.0328554	-0.0555556	-0.0422927	-0.0451827	-0.0737117	-0.0478142	-0.0558937	-0.0107345	-0.0349014			170395	0.00144753	0.00148	0.00148025	0.00161713	0.0021289	0.00244946	0.00464333
	140400	-0.0424809	-0.0393391	-0.0390937	-0.0672074	-0.0473628	-0.0712329	-0.042364	-0.0441724	-0.0521206	-0.060321	-0.0312876	-0.0557377	-0.0483871	-0.0568327	-0.0345019	-0.0757475	-0.0697978	-0.0553279	-0.0498063	-0.0259887	-0.0500759			185885	0.00173339	0.00177947	0.00177984	0.00197624	0.00273168	0.00321877	0.00674878
	151200	-0.0450297	-0.0283242	-0.0439805	-0.0695249	-0.0430571	-0.070137	-0.0460251	-0.0463012	-0.0255493	-0.0453791	-0.0288809	-0.0377049	-0.051374	-0.050447	-0.0467446	-0.0591362	-0.102414	-0.0628415	-0.0486995	-0.0333333	-0.0614568			201376	0.00204811	0.0021118	0.00211232	0.00238675	0.00347478	0.00419807	0.00976284
	162000	-0.0352591	-0.0365854	-0.0457574	-0.0793743	-0.0468245	-0.0756164	-0.0549163	-0.0521554	-0.0556975	-0.0381848	-0.0336943	-0.0453552	-0.0346476	-0.050447	-0.0439622	-0.0750831	-0.102414	-0.0443989	-0.0381848	-0.0361582	-0.0622155			216866	0.00239274	0.00247879	0.00247948	0.00285447	0.00438958	0.00544316	0.0140642
	172800	-0.0437553	-0.0279308	-0.0315415	-0.0932793	-0.0565124	-0.0684932	-0.0596234	-0.0452368	-0.0531426	-0.0437189	-0.0318893	-0.0420765	-0.0507766	-0.0657727	-0.0361714	-0.0710963	-0.0763209	-0.0587432	-0.0387382	-0.0316384	-0.0781487			232357	0.00276842	0.00288242	0.00288334	0.00338598	0.00551446	0.00702429	0.020176
	183600	-0.0463042	-0.0346184	-0.0444247	-0.0764774	-0.058127	-0.0789041	-0.0564854	-0.0399148	-0.0393459	-0.028777	-0.0264741	-0.0448087	-0.0573477	-0.0472542	-0.0383973	-0.069103	-0.0906719	-0.0430328	-0.0581074	-0.0214689	-0.0940819			247847	0.0031764	0.00332487	0.00332608	0.00398876	0.00689616	0.00902965	0.0288068
	194400	-0.0437553	-0.0291109	-0.0497557	-0.0816918	-0.0597417	-0.0745205	-0.0638075	-0.0526876	-0.0521206	-0.034311	-0.0294826	-0.0601093	-0.0358423	-0.0561941	-0.0567613	-0.0524917	-0.101109	-0.0553279	-0.0520199	-0.0259887	-0.0455235			263338	0.00361803	0.00380854	0.00381009	0.00467122	0.00859154	0.0115693	0.0408904
	205200	-0.0395072	-0.0491739	-0.0581964	-0.0793743	-0.0516685	-0.0734247	-0.0470711	-0.0702501	-0.0495657	-0.028777	-0.032491	-0.0371585	-0.0543608	-0.0517241	-0.0550918	-0.0524917	-0.0828441	-0.0594262	-0.063088	-0.0412429	-0.0751138			278828	0.00409476	0.00433602	0.00433798	0.00544285	0.0106694	0.01478	0.0576072
	216000	-0.0492778	-0.0228167	-0.0555309	-0.0654693	-0.0597417	-0.0778082	-0.0460251	-0.0633316	-0.0480327	-0.0431655	-0.0240674	-0.0398907	-0.0424134	-0.0651341	-0.0578742	-0.0584718	-0.0711024	-0.045082	-0.0525733	-0.0423729	-0.0500759			294319	0.00460817	0.00491013	0.0049126	0.0063143	0.0132128	0.0188303	0.0803599
	226800	-0.0454545	-0.0401259	-0.0666371	-0.0689455	-0.0441335	-0.0832877	-0.0653766	-0.0585418	-0.0464997	-0.0210293	-0.034296	-0.0295082	-0.0448029	-0.0766284	-0.0523094	-0.048505	-0.0821918	-0.0403005	-0.0392916	-0.0367232	-0.0440061			309809	0.00515994	0.00553393	0.005537	0.00729753	0.0163211	0.0239258	0.110661
	237600	-0.046729	-0.0263572	-0.0537539	-0.071263	-0.0516685	-0.0772603	-0.0585774	-0.0739755	-0.0510986	-0.0254566	-0.0300842	-0.0224044	-0.0519713	-0.041507	-0.0550918	-0.0604651	-0.0737117	-0.0642077	-0.0160487	-0.0525424	-0.0227618			325299	0.00575186	0.00621072	0.0062145	0.00840592	0.0201131	0.0303148	0.149891
	248400	-0.048853	-0.0393391	-0.0475344	-0.0648899	-0.0532831	-0.0789041	-0.0528243	-0.0553486	-0.0521206	-0.0481461	-0.0264741	-0.0224044	-0.0585424	-0.0766284	-0.0339455	-0.0564784	-0.0704501	-0.0396175	-0.0237963	-0.0350282	-0.0371775			340790	0.00638586	0.00694409	0.0069487	0.00965443	0.0247291	0.0382923	0.198913
	259200	-0.0382328	-0.036192	-0.0519769	-0.0787949	-0.0360603	-0.0679452	-0.04341	-0.0489622	-0.0444558	-0.034311	-0.0168472	-0.0147541	-0.0352449	-0.0542784	-0.0166945	-0.0451827	-0.0926288	-0.0519126	-0.00940786	-0.0372881	0.00379363			356280	0.00706399	0.00773786	0.00774345	0.0110597	0.0303335	0.0482017	0.257627
	270000	-0.0293118	-0.0377655	-0.043092	-0.0793743	-0.0339074	-0.0745205	-0.0617155	-0.059074	-0.0439448	-0.0154953	-0.00842359	-0.0180328	-0.0352449	-0.041507	-0.0300501	-0.0219269	-0.084801	-0.0471311	0.0232429	-0.00847458	0			371771	0.00778844	0.00859618	0.0086029	0.0126403	0.0371164	0.0604325	0.324643
	280800	-0.0352591	-0.0287175	-0.0515327	-0.0701043	-0.0516685	-0.0756164	-0.0543933	-0.0675891	-0.0413899	-0.0177089	-0.0120337	-0.0114754	-0.0537634	-0.0363985	-0.0272677	-0.0378738	-0.0554468	-0.0129781	0.0387382	-0.00225989	0.0189681			387261	0.00856152	0.00952348	0.00953151	0.0144169	0.0452947	0.075411	0.397291
	291600	-0.0463042	-0.0287175	-0.0581964	-0.0735805	-0.0484392	-0.0778082	-0.042887	-0.0388505	-0.0260603	-0.0121749	-0.0102286	-0.0136612	-0.0232975	-0.0408685	-0.017251	-0.0186047	-0.0456621	-0.0170765	0.0542335	-0.00621469	0.0508346			402752	0.00938568	0.0105245	0.0105341	0.0164122	0.0551107	0.0935822	0.472073
	302400	-0.046729	-0.0220299	-0.0439805	-0.0799537	-0.0462863	-0.0706849	-0.0371339	-0.0585418	-0.0291262	-0.0177089	-0.00902527	-0.010929	-0.016129	-0.0344828	-0.0445186	-0.0405316	-0.0469667	-0.0143443	0.0819037	0.0152542	0.0660091			418242	0.0102635	0.0116044	0.0116157	0.0186515	0.0668292	0.115379	0.545385
	313200	-0.0335599	-0.0298977	-0.0479787	-0.0735805	-0.0748116	-0.0586301	-0.0455021	-0.0548164	-0.036791	0.000553403	-0.00240674	0	-0.0227001	-0.0178799	-0.015025	-0.0112957	-0.0430528	-0.0198087	0.114555	0.0542373	0.125948			433733	0.0111978	0.0127686	0.0127818	0.0211624	0.0807296	0.141178	0.614214
	324000	-0.0335599	-0.0389457	-0.0266548	-0.066628	-0.0575888	-0.0564384	-0.042887	-0.0393826	-0.0398569	-0.00276702	0.0204573	0.00163934	-0.00657109	-0.0229885	-0.00111297	0.0119601	-0.0241357	0.00204918	0.156613	0.0587571	0.176024			449223	0.0121915	0.0140229	0.0140384	0.0239755	0.0970953	0.171248	0.676525
	334800	-0.0433305	-0.0287175	-0.0448689	-0.0590962	-0.0446717	-0.0630137	-0.0470711	-0.0383183	-0.00715381	0.00110681	0.0258724	-0.00218579	-0.00657109	-0.0114943	-0.0116861	0.013289	-0.0293542	0.00204918	0.218041	0.0661017	0.199545			464714	0.0132476	0.0153735	0.0153915	0.0271241	0.116196	0.205684	0.731314
	345600	-0.0322855	-0.0322581	-0.041315	-0.0753187	-0.0457481	-0.0580822	-0.0350418	-0.0292709	-0.0413899	0.0143885	0.0270758	0.00218579	-0.0203106	-0.00957854	0.00111297	0.0491694	-0.0313112	0.0129781	0.246265	0.0909605	0.251897			480204	0.0143693	0.016827	0.0168479	0.0306443	0.138268	0.24436	0.778414
	356400	-0.0463042	-0.0298977	-0.041315	-0.0695249	-0.0333692	-0.0624658	-0.0366109	-0.0292709	-0.0342361	0.0276702	0.0409146	0.0120219	-0.0137395	0.00255428	0.00946021	0.0664452	-0.0176125	0.0355191	0.29275	0.137288	0.335357			495694	0.01556	0.0183904	0.0184146	0.0345755	0.163484	0.286888	0.818222
	367200	-0.039932	-0.0357986	-0.0297645	-0.0648899	-0.0344456	-0.050411	-0.0355649	-0.0335285	-0.0265713	0.0110681	0.045728	-0.00382514	-0.00298686	0.0332056	0.0139121	0.0750831	0.00326158	0.0307377	0.336469	0.168927	0.413505			511185	0.0168234	0.0200712	0.0200991	0.03896	0.191929	0.332618	0.851452
	378000	-0.0271878	-0.0259638	-0.0484229	-0.0660487	-0.025296	-0.049863	-0.04341	-0.0260777	-0.00970874	-0.00387382	0.0361011	0.010929	0.0197133	0.0344828	0.00111297	0.0710963	0.00391389	0.0334699	0.421693	0.225989	0.47041			526675	0.0181632	0.0218773	0.0219093	0.0438431	0.22357	0.380675	0.878943
	388800	-0.0395072	-0.027144	-0.039538	-0.0677868	-0.0263724	-0.0509589	-0.0188285	-0.00159659	-0.0199285	0.00664084	0.0415162	0.0120219	0.0304659	0.0389527	0.0300501	0.101661	0.0339204	0.0587432	0.439956	0.278531	0.487102			542166	0.0195832	0.023817	0.0238536	0.0492729	0.258237	0.430032	0.901539
	399600	-0.0373832	-0.0354052	-0.0310973	-0.0735805	-0.0565124	-0.0438356	-0.0308577	-0.0149015	-0.0102197	0.0110681	0.055355	0.0120219	0.0454002	0.0555556	0.0228158	0.12093	0.0508806	0.101093	0.532374	0.311864	0.590288			557656	0.0210876	0.0258991	0.0259408	0.0553	0.295615	0.479611	0.920028
	410400	-0.0348343	-0.0310779	-0.0350955	-0.0753187	-0.0263724	-0.0558904	-0.0146444	-0.0250133	0.000510986	0.0359712	0.0643803	0.0196721	0.0430108	0.0810983	0.0428492	0.138206	0.0267449	0.0771858	0.561704	0.387571	0.653263			573147	0.0226808	0.0281328	0.0281803	0.0619775	0.335247	0.52838	0.935108
	421200	-0.0382328	-0.0318647	-0.0346513	-0.0463499	-0.017761	-0.0663014	-0.0219665	-0.0159659	0.00255493	0.0221361	0.0469314	0.0142077	0.0657109	0.0779055	0.0706733	0.175415	0.0593607	0.121585	0.596569	0.423729	0.70258			588637	0.0243671	0.0305281	0.0305819	0.0693599	0.376561	0.575437	0.94738
	432000	-0.0454545	-0.0322581	-0.0506442	-0.0625724	-0.00269107	-0.0558904	-0.0167364	-0.00159659	-0.00153296	0.0226895	0.0716005	0.0202186	0.083632	0.10281	0.0639955	0.196678	0.107632	0.140027	0.687327	0.475141	0.76783			604128	0.0261513	0.0330949	0.0331558	0.0775026	0.418904	0.620064	0.957352
	442800	-0.0356839	-0.034225	-0.0408707	-0.0550406	-0.0236814	-0.0515068	-0.00679916	0.00212879	0.00459888	0.028777	0.0637786	0.0114754	0.0908005	0.0938697	0.0884808	0.21794	0.099152	0.150956	0.670172	0.503955	0.776176			619618	0.0280382	0.0358442	0.0359128	0.0864613	0.461587	0.66175	0.965445
	453600	-0.0361088	-0.0228167	-0.0488672	-0.0527231	-0.0156082	-0.0509589	-0.0156904	-0.00585418	0.00204395	0.0143885	0.0824308	0.036612	0.105735	0.130268	0.0957151	0.266445	0.125245	0.18306	0.728832	0.546893	0.808042			635109	0.0300329	0.038787	0.0388642	0.0962903	0.503939	0.700184	0.972009
	464400	-0.0416313	-0.0334382	-0.0355398	-0.0515643	-0.00269107	-0.0575342	-0.00732218	0.00691857	0.0260603	0.0320974	0.0884477	0.0174863	0.112903	0.140485	0.109627	0.305648	0.154599	0.228142	0.76259	0.612994	0.868741			650599	0.0321407	0.0419349	0.0420216	0.107042	0.545342	0.735231	0.97733
	475200	-0.0420561	-0.0204563	-0.0435362	-0.0463499	-0.00107643	-0.0547945	-0.00313808	0.00691857	0.00613183	0.0188157	0.101685	0.0153005	0.120072	0.15198	0.11241	0.307641	0.169602	0.244536	0.780852	0.645198	0.890744			666089	0.034367	0.0453001	0.0453971	0.118764	0.585271	0.766897	0.981641
	486000	-0.0454545	-0.0259638	-0.0417592	-0.0637312	-0.00484392	-0.0520548	0.00784519	0.00798297	0.0214614	0.0204759	0.0956679	0.020765	0.152927	0.173691	0.168058	0.354817	0.199609	0.261612	0.789153	0.667797	0.895296			681580	0.0367174	0.0488949	0.0490033	0.131499	0.623305	0.79529	0.985134
	496800	-0.0280374	-0.0373721	-0.041315	-0.0376593	0.00161464	-0.0558904	-0.00627615	0.0234167	0.0265713	0.02601	0.099278	0.0202186	0.160693	0.196041	0.180301	0.419269	0.229615	0.289617	0.821804	0.737853	0.902883			697070	0.0391977	0.0527321	0.052853	0.145283	0.659139	0.820592	0.987962
	507600	-0.0365336	-0.0291109	-0.0444247	-0.0463499	-0.00107643	-0.059726	0.00366109	0.0228845	0.0158406	0.02601	0.108303	0.0251366	0.194146	0.237548	0.184752	0.439203	0.259622	0.335383	0.811843	0.752542	0.929439			712561	0.0418138	0.056825	0.0569595	0.160141	0.692576	0.843025	0.990253
	518400	-0.028887	-0.0279308	-0.0319858	-0.0173812	0.00753498	-0.0630137	0.00313808	0.0558808	0.0229944	0.02601	0.111312	0.0224044	0.227001	0.236271	0.198108	0.457143	0.264188	0.360656	0.850581	0.800565	0.935508			728051	0.0445721	0.0611869	0.0613362	0.176087	0.723518	0.862835	0.992108
	529200	-0.0424809	-0.0255704	-0.0337628	-0.0347625	0.0129171	-0.0460274	0.00993724	0.0335285	0.0132856	0.0409519	0.124549	0.0306011	0.268817	0.252235	0.255426	0.499003	0.339856	0.396175	0.836193	0.852542	0.960546			743542	0.0474786	0.0658315	0.0659967	0.193124	0.751947	0.880271	0.99361
	540000	-0.0314359	-0.018096	-0.0493114	-0.0283893	0.0274489	-0.0427397	0.0298117	0.0420436	0.0291262	0.0403985	0.128761	0.0333333	0.259259	0.287356	0.28158	0.536877	0.344423	0.423497	0.848367	0.817514	0.971927			759032	0.0505399	0.0707724	0.070955	0.211238	0.777907	0.895579	0.994827
	550800	-0.0412065	-0.0228167	-0.0493114	-0.023175	0.0220667	-0.0575342	0.0251046	0.0489622	0.0419009	0.0486995	0.126354	0.0240437	0.281959	0.320562	0.298831	0.544186	0.384214	0.451503	0.846707	0.864972	0.961305			774523	0.0537626	0.0760235	0.0762249	0.2304	0.801492	0.908991	0.995812
	561600	-0.0356839	-0.0145555	-0.0368725	-0.0220162	0.0193757	-0.0460274	0.0230126	0.0409792	0.0291262	0.0520199	0.125752	0.057377	0.320191	0.363985	0.331107	0.589369	0.382257	0.461066	0.873271	0.930508	0.968892			790013	0.0571533	0.0815985	0.08182	0.250564	0.822826	0.920722	0.996609
	572400	-0.0356839	-0.0157356	-0.035984	-0.0301275	0.01507	-0.0449315	0.0256276	0.059074	0.038324	0.0514665	0.132972	0.0333333	0.353047	0.411239	0.334446	0.63588	0.420744	0.516393	0.894853	0.944068	1.00303			805504	0.0607187	0.0875109	0.0877541	0.27167	0.842057	0.930969	0.997254
	583200	-0.0263381	-0.0208497	-0.043092	-0.0150637	0.0285253	-0.0290411	0.0444561	0.053752	0.038324	0.0437189	0.148014	0.0448087	0.356631	0.396552	0.382304	0.616611	0.45075	0.561475	0.863863	0.966102	1.02049			820994	0.0644657	0.093774	0.0940404	0.293637	0.859339	0.939912	0.997777
	594000	-0.031011	-0.0302911	-0.0475344	-0.0312862	0.0279871	-0.0542466	0.0339958	0.064396	0.0265713	0.0359712	0.158845	0.0497268	0.385902	0.416986	0.408459	0.664452	0.490541	0.598361	0.867183	0.979661	1.05083			836484	0.0684012	0.100401	0.100692	0.316372	0.874832	0.94771	0.9982
	604800	-0.0276126	-0.0236035	-0.0417592	-0.0179606	0.0312164	-0.0509589	0.0439331	0.0734433	0.0398569	0.0592142	0.173285	0.0601093	0.433692	0.467433	0.427935	0.722924	0.53816	0.619536	0.893193	0.983051	1.01669			851975	0.0725321	0.107403	0.10772	0.339769	0.888694	0.954505	0.998543
	615600	-0.0242141	-0.0114083	-0.0475344	-0.0214368	0.0462863	-0.0427397	0.0240586	0.0633316	0.0521206	0.0470393	0.16065	0.0562842	0.446237	0.489783	0.474124	0.761462	0.567515	0.653689	0.887106	1.01356	0.997724			867465	0.0768651	0.114792	0.115138	0.363707	0.901074	0.960424	0.99882
	626400	-0.0356839	-0.0145555	-0.0466459	-0.0115875	0.0387513	-0.0432877	0.0470711	0.059074	0.0403679	0.0614278	0.170277	0.0546448	0.492234	0.5447	0.496383	0.778073	0.609263	0.670082	0.903154	0.976271	1.05766			882956	0.0814072	0.122579	0.122955	0.388059	0.912117	0.965577	0.999045
	637200	-0.0301614	-0.0192762	-0.0319858	-0.0110081	0.0462863	-0.0410959	0.0575314	0.0803619	0.0546755	0.0807969	0.17148	0.0677596	0.501195	0.551086	0.501391	0.796013	0.628832	0.699454	0.908688	0.953107	1.03263			898446	0.086165	0.130773	0.13118	0.412693	0.921957	0.970062	0.999227
	648000	-0.0297366	-0.0228167	-0.0328743	-0.00811124	0.0371367	-0.0515068	0.0543933	0.0787653	0.075115	0.071389	0.196751	0.068306	0.562127	0.561303	0.529215	0.836545	0.645793	0.746585	0.911455	0.977401	1.04552			913937	0.0911451	0.139383	0.139822	0.437473	0.930715	0.973965	0.999374
	658800	-0.0297366	-0.0216365	-0.0448689	-0.00869061	0.0516685	-0.0164384	0.0512552	0.0814263	0.0572305	0.0957388	0.191937	0.0661202	0.589008	0.607918	0.573178	0.86711	0.669276	0.744536	0.899281	0.925989	1.01745			929427	0.096354	0.148414	0.148888	0.462266	0.938505	0.97736	0.999493
	669600	-0.0471538	-0.0216365	-0.0253221	-0.00637312	0.0489774	-0.0383562	0.0575314	0.0745077	0.0572305	0.0802435	0.208183	0.0666667	0.572282	0.639847	0.601558	0.858472	0.666667	0.818989	0.880465	0.918644	1.03414			944918	0.101798	0.157873	0.158382	0.48694	0.945431	0.980313	0.99959
	680400	-0.0118946	-0.016129	-0.0337628	-0.0023175	0.0527449	-0.0427397	0.0721757	0.0830229	0.0853347	0.0924184	0.238869	0.0699454	0.623656	0.654534	0.58709	0.845183	0.710372	0.802596	0.881018	0.90226	1.03718			960408	0.107482	0.167761	0.168308	0.511372	0.951584	0.982882	0.999668
	691200	-0.0280374	-0.0141621	-0.0239893	-0.00405562	0.0495156	-0.0268493	0.0664226	0.0803619	0.0710271	0.111234	0.230445	0.0978142	0.658303	0.697957	0.604897	0.892359	0.73516	0.803279	0.91865	0.925424	1.07284			975898	0.113413	0.178081	0.178666	0.535447	0.95705	0.985116	0.999731
	702000	-0.0276126	-0.0153422	-0.034207	-0.00289687	0.0645856	-0.0169863	0.0747908	0.0947312	0.073582	0.107914	0.254513	0.104918	0.657706	0.687101	0.621035	0.920266	0.765166	0.809426	0.8943	0.887006	1.05918			991389	0.119596	0.188831	0.189456	0.559062	0.961902	0.987059	0.999782
	712800	-0.0242141	-0.0212431	-0.0368725	0.00637312	0.0570506	-0.020274	0.0716527	0.101118	0.0771589	0.140011	0.272563	0.111475	0.695341	0.756705	0.656093	0.914286	0.808871	0.838115	0.896514	0.918644	1.03718			1.00688e+06	0.126034	0.200008	0.200673	0.582125	0.966209	0.988749	0.999824
	723600	-0.0225149	-0.00786782	-0.0244336	0.00926999	0.0516685	-0.00931507	0.0716527	0.0862161	0.0602964	0.138351	0.286402	0.125137	0.710872	0.762452	0.658876	0.954153	0.765819	0.883197	0.905921	0.90113	1.07132			1.02237e+06	0.132734	0.211605	0.212312	0.604556	0.970031	0.990218	0.999857
	734400	-0.0246389	-0.0137687	-0.0235451	0.00811124	0.0651238	-0.0109589	0.0742678	0.109101	0.0868677	0.153846	0.290012	0.107104	0.735364	0.775862	0.674457	0.960797	0.825179	0.880464	0.944106	0.935593	1.04856			1.03786e+06	0.139697	0.223616	0.224365	0.626289	0.973423	0.991495	0.999884
	745200	-0.0186916	-0.00157356	-0.0186584	0.00869061	0.0667384	0.0109589	0.0962343	0.102714	0.073582	0.147205	0.296029	0.122404	0.793309	0.809068	0.677796	0.941528	0.819961	0.868169	0.94798	0.876271	1.05994			1.05335e+06	0.146928	0.236028	0.23682	0.647272	0.976432	0.992605	0.999906
	756000	-0.0280374	-0.0133753	-0.0279876	0.0225956	0.0651238	0.0257534	0.0946653	0.106972	0.100153	0.163254	0.320698	0.151913	0.771804	0.832695	0.706177	0.975415	0.808871	0.872951	0.906475	0.953107	1.04097			1.06884e+06	0.154428	0.248829	0.249664	0.667463	0.979101	0.993571	0.999924
	766800	-0.0284622	-0.00157356	-0.0137717	0.02781	0.0694295	0.0317808	0.0889121	0.12826	0.0935105	0.193691	0.294224	0.157923	0.804062	0.833972	0.715081	0.990698	0.85062	0.887978	0.930825	0.938983	1.05159			1.08433e+06	0.1622	0.262002	0.26288	0.686834	0.981468	0.994411	0.999939
	777600	-0.019966	-0.0153422	-0.0297645	0.0411356	0.0726588	0.0805479	0.106172	0.119745	0.106796	0.18539	0.354994	0.165027	0.838112	0.833972	0.721202	1.00598	0.855186	0.884563	0.925291	0.90565	1.10774			1.09982e+06	0.170244	0.275529	0.276449	0.705365	0.983568	0.995141	0.99995
	788400	-0.0216653	-0.00904799	-0.0177699	0.0446118	0.0780409	0.0668493	0.0910042	0.129856	0.0868677	0.217488	0.359807	0.168852	0.837515	0.853768	0.726767	0.951495	0.851924	0.903005	0.947427	0.924294	1.05463			1.11531e+06	0.17856	0.289388	0.29035	0.723048	0.98543	0.995775	0.99996
	799200	-0.0195412	-0.00196695	0.00133274	0.0289687	0.0785791	0.106301	0.10251	0.12826	0.131834	0.194798	0.381468	0.195628	0.815412	0.87484	0.742905	0.992027	0.895629	0.89071	0.912009	0.918644	1.05994			1.1308e+06	0.187148	0.303556	0.304559	0.739883	0.987081	0.996327	0.999967
	810000	-0.0152931	-0.0177026	-0.0142159	0.0359212	0.0812702	0.11726	0.122908	0.134646	0.0975984	0.221361	0.390493	0.245902	0.876344	0.890805	0.751809	0.993355	0.887802	0.911202	0.941893	0.919774	1.05766			1.14629e+06	0.196005	0.318007	0.31905	0.755875	0.988545	0.996807	0.999974
	820800	-0.011045	0.00196695	-0.0173256	0.0538818	0.088267	0.124932	0.120293	0.134114	0.111906	0.252905	0.401324	0.256831	0.862007	0.90613	0.756817	0.985382	0.885192	0.872951	0.929718	0.935593	1.07739			1.16178e+06	0.205129	0.332713	0.333795	0.771038	0.989843	0.997224	0.999979
	831600	-0.0233645	0.0165224	0.00266548	0.0411356	0.0791173	0.133151	0.125	0.151676	0.114461	0.266187	0.433815	0.277596	0.857826	0.886973	0.777407	1.00465	0.89302	0.903689	0.896514	0.938983	1.06146			1.17727e+06	0.214516	0.347646	0.348766	0.78539	0.990995	0.997586	0.999983
	842400	-0.0229397	-0.00196695	0.00310973	0.0405562	0.107643	0.167671	0.114017	0.151676	0.110884	0.294964	0.457882	0.296721	0.872162	0.901022	0.793545	0.992027	0.899543	0.918033	0.94798	0.960452	1.05539			1.19276e+06	0.224161	0.362774	0.363929	0.798953	0.992016	0.997902	0.999986
	853200	-0.0106202	-0.0106216	0.0133274	0.0382387	0.104413	0.195616	0.125	0.177222	0.118038	0.288323	0.461492	0.295082	0.914576	0.941252	0.769616	0.979402	0.905414	0.931011	0.929718	0.968927	1.08953			1.20826e+06	0.234059	0.378066	0.379255	0.811751	0.992921	0.998176	0.999989
	864000	-0.0114698	0.00747443	0.0244336	0.0451912	0.109257	0.189589	0.135983	0.16711	0.123659	0.324848	0.516245	0.321311	0.94325	0.943806	0.815248	1.01728	0.923027	0.913251	0.919203	0.927684	1.07891			1.22375e+06	0.244202	0.393488	0.394708	0.823813	0.993723	0.998414	0.999991
	874800	-0.00297366	0.00118017	0.0284318	0.0544612	0.120022	0.213699	0.141213	0.16232	0.138477	0.335362	0.495187	0.354098	0.926523	0.949553	0.780189	0.996678	0.932159	0.903005	0.960155	0.971186	1.0956			1.23924e+06	0.254583	0.409008	0.410257	0.835168	0.994435	0.998621	0.999993
	885600	-0.00722175	0.00157356	0.0506442	0.0393975	0.13563	0.227397	0.143828	0.156998	0.135922	0.357499	0.534898	0.384699	0.924134	0.947637	0.802449	0.998007	0.926288	0.905738	0.929164	0.927684	1.12519			1.25473e+06	0.265193	0.424591	0.425867	0.845846	0.995066	0.998801	0.999994
	896400	-0.00509771	0.00904799	0.0453132	0.0527231	0.137783	0.244384	0.149059	0.185737	0.136433	0.380742	0.540313	0.410383	0.948626	0.946999	0.795214	0.973422	0.949772	0.909836	0.901494	0.945763	1.09029			1.27022e+06	0.276022	0.440204	0.441504	0.855879	0.995625	0.998958	0.999995
	907200	0.000849618	-0.00511408	0.0470902	0.061993	0.135091	0.241096	0.154812	0.184141	0.136433	0.417266	0.582431	0.398907	0.942055	0.94636	0.830829	0.988704	0.943249	0.931011	0.918096	0.941808	1.12822			1.28571e+06	0.287059	0.455814	0.457136	0.865297	0.996121	0.999094	0.999996
	918000	-0.0135939	-0.00983478	0.0848512	0.061993	0.149623	0.284384	0.161611	0.196381	0.137966	0.4228	0.569795	0.459563	0.961768	0.954023	0.835281	1.00399	0.921722	0.922814	0.924184	0.933333	1.06449			1.3012e+06	0.298292	0.471389	0.472729	0.874132	0.996561	0.999212	0.999997
	928800	0.0131691	0.000393391	0.0892936	0.0509849	0.158235	0.307945	0.180439	0.175093	0.136433	0.442723	0.605295	0.477049	0.945639	0.949553	0.846967	1.01063	0.919113	0.934426	0.938572	0.961017	1.11381			1.31669e+06	0.309708	0.486897	0.488252	0.882414	0.996951	0.999315	0.999997
	939600	-0.0114698	0.00118017	0.101288	0.0996524	0.15662	0.31726	0.182531	0.187334	0.165049	0.480354	0.616727	0.488525	0.98865	0.972542	0.861436	1.00399	0.917156	0.925546	0.926397	0.933333	1.02656			1.33218e+06	0.321295	0.502308	0.503676	0.890174	0.997297	0.999405	0.999998
	950400	0.00127443	0.0086546	0.107508	0.0909618	0.181916	0.311233	0.168933	0.193188	0.161983	0.516879	0.611312	0.50765	0.962366	0.965517	0.82749	1	0.959556	0.92418	0.938572	0.922599	1.08498			1.34767e+06	0.333038	0.517592	0.51897	0.89744	0.997603	0.999482	0.999998
	961200	-0.00892099	0	0.122168	0.075898	0.185145	0.352329	0.203975	0.2033	0.174246	0.508578	0.662455	0.501639	0.974313	0.966794	0.81803	1.00066	0.906719	0.922131	0.880465	0.948588	1.11608			1.36316e+06	0.344921	0.532723	0.534108	0.904241	0.997875	0.99955	0.999999
	972000	0.011045	0.00472069	0.143492	0.0915411	0.176534	0.334795	0.215481	0.202767	0.177823	0.531267	0.635981	0.563934	0.968339	0.97765	0.799666	0.975415	0.942596	0.939208	0.959048	0.918644	1.09788			1.37865e+06	0.35693	0.547676	0.549065	0.910604	0.998116	0.999609	0.999999
	982800	-0.00509771	0.00314713	0.144825	0.0857474	0.202906	0.376986	0.212343	0.234699	0.179867	0.541229	0.643201	0.554645	0.984468	0.957854	0.794658	0.978738	0.917808	0.923497	0.925291	0.928814	1.08346			1.39414e+06	0.369049	0.562425	0.563816	0.916554	0.99833	0.99966	0.999999
	993600	0.0101954	0.0188828	0.153265	0.0787949	0.223358	0.373151	0.223849	0.214476	0.179867	0.54953	0.688929	0.571585	0.997013	0.966156	0.835838	0.98206	0.94651	0.907104	0.932485	0.924294	1.08877			1.40963e+06	0.381261	0.576951	0.57834	0.922118	0.998519	0.999704	0.999999
	1004400	0.0101954	-0.00550747	0.165704	0.0782155	0.252422	0.385205	0.212343	0.223523	0.1814	0.571112	0.696751	0.613661	0.995818	0.96424	0.818587	0.972093	0.931507	0.947404	0.947427	0.949153	1.08042			1.42512e+06	0.39355	0.591232	0.592618	0.927318	0.998687	0.999743	0.999999
	1015200	0.00637213	0.0043273	0.17681	0.0880649	0.228741	0.426849	0.239017	0.233635	0.174757	0.591035	0.732852	0.608743	0.993429	0.989783	0.835838	0.988704	0.961513	0.924863	0.928611	0.928249	1.09636			1.44061e+06	0.405898	0.605252	0.606632	0.932176	0.998836	0.999776	1
	1026000	0.0250637	0.00590086	0.16526	0.089803	0.271798	0.422466	0.249477	0.231506	0.216147	0.584947	0.697353	0.594536	1.00299	0.992337	0.810239	0.996678	0.910633	0.907787	0.913116	0.928249	1.08422			1.4561e+06	0.41829	0.618994	0.620366	0.936715	0.998968	0.999806	1
	1036800	0.0301614	0.0043273	0.191915	0.108922	0.268568	0.460274	0.283473	0.237892	0.197752	0.609297	0.747894	0.63388	1.01016	0.969987	0.833612	0.984718	0.932811	0.922131	0.938572	0.921469	1.12519			1.47159e+06	0.430709	0.632446	0.633806	0.940955	0.999085	0.999831	1
	1047600	0.0365336	0.0121951	0.221235	0.085168	0.275027	0.449315	0.286088	0.261309	0.214103	0.644715	0.726835	0.631148	1.00836	0.975734	0.84808	1.01196	0.928245	0.939208	0.913116	0.90791	1.10698			1.48708e+06	0.443136	0.645594	0.646943	0.944914	0.999189	0.999853	1
	1058400	0.0186916	0.00472069	0.239005	0.124565	0.293326	0.460822	0.291318	0.261841	0.208482	0.646375	0.752106	0.66612	1.01912	0.969987	0.795771	0.981395	0.947162	0.948087	0.957941	0.919774	1.08574			1.50257e+06	0.455557	0.658431	0.659765	0.94861	0.999281	0.999872	1
	1069200	0.0390824	-0.00275374	0.250555	0.118192	0.31916	0.488767	0.308577	0.27355	0.216147	0.639734	0.76414	0.685792	0.997013	0.993614	0.833055	1.01262	0.944553	0.944672	0.938019	0.920339	1.10774			1.51806e+06	0.467955	0.670946	0.672265	0.952061	0.999362	0.999889	1
	1080000	0.046729	0.0165224	0.271879	0.115295	0.317008	0.488219	0.313808	0.293773	0.239142	0.661871	0.755114	0.676503	0.994624	0.983397	0.808013	1.03854	0.930855	0.909836	0.946873	0.925424	1.08574			1.53355e+06	0.480314	0.683136	0.684437	0.955282	0.999435	0.999903	1
	1090800	0.0611725	0.016129	0.279431	0.123407	0.348224	0.510137	0.32636	0.304417	0.243229	0.68124	0.784597	0.702186	1.00119	0.967433	0.839176	1.04053	0.934768	0.959016	0.947427	0.950847	1.12443			1.54905e+06	0.492618	0.694994	0.696276	0.958288	0.999499	0.999916	1
	1101600	0.0450297	0.025177	0.278099	0.125724	0.350915	0.518904	0.342573	0.308675	0.263158	0.688987	0.776173	0.693989	0.976703	1.00064	0.839176	1.00797	0.968689	0.946721	0.961262	0.950282	1.09788			1.56454e+06	0.504854	0.706518	0.70778	0.961093	0.999556	0.999927	1
	1112400	0.0632965	0.0216365	0.285207	0.111819	0.360603	0.499178	0.351987	0.309207	0.226878	0.71223	0.790012	0.717486	1.00239	0.963602	0.832499	1.00864	0.920417	0.931011	0.917543	0.936158	1.06904			1.58003e+06	0.517006	0.717706	0.718947	0.963711	0.999606	0.999937	1
	1123200	0.0607477	0.0153422	0.30653	0.121089	0.384822	0.523836	0.367155	0.319851	0.268779	0.717764	0.833333	0.719672	1.01912	0.960409	0.846411	0.996678	0.925636	0.953552	0.957388	0.923164	1.13429			1.59552e+06	0.529061	0.728559	0.729777	0.966154	0.999651	0.999945	1
	1134000	0.0815633	0.0165224	0.332297	0.140209	0.405274	0.549041	0.392782	0.310271	0.276955	0.722745	0.804452	0.737158	1.03166	0.974457	0.83862	0.943522	0.92955	0.937842	0.980077	0.926554	1.10774			1.61101e+06	0.541006	0.739075	0.740271	0.968433	0.99969	0.999952	1
	1144800	0.0934579	0.0125885	0.331853	0.118772	0.398278	0.564384	0.395921	0.319851	0.275422	0.736027	0.831528	0.74153	0.998208	0.978927	0.858653	0.97608	0.932159	0.925546	0.935252	0.938983	1.1305			1.6265e+06	0.552828	0.749259	0.75043	0.970559	0.999725	0.999958	1
	1155600	0.0951572	0.0283242	0.34518	0.143105	0.427879	0.567123	0.417887	0.327302	0.277466	0.757609	0.851986	0.756284	1.01016	0.974457	0.844185	0.972757	0.954338	0.946038	0.977864	0.933898	1.07056			1.64199e+06	0.564518	0.759111	0.760259	0.972543	0.999756	0.999964	1
	1166400	0.0972812	0.0283242	0.354065	0.144264	0.414424	0.581918	0.419456	0.327834	0.296372	0.752075	0.851384	0.740437	1.04659	0.972542	0.875904	0.998007	0.971298	0.943306	0.936912	0.942938	1.10015			1.65748e+06	0.576063	0.768637	0.76976	0.974393	0.999784	0.999968	1
	1177200	0.107052	0.0267506	0.343847	0.134415	0.43972	0.586301	0.452406	0.350718	0.309147	0.779745	0.879663	0.769945	1.02509	0.954662	0.835281	1.00997	0.932159	0.939891	0.964029	0.924859	1.12064			1.67297e+06	0.587454	0.777841	0.778939	0.976119	0.999809	0.999973	1
	1188000	0.111725	0.0279308	0.381608	0.136153	0.455867	0.601644	0.459205	0.35604	0.304037	0.763697	0.840554	0.760656	1.05436	0.98659	0.851976	0.962126	0.918461	0.956967	0.954068	0.915819	1.09408			1.68846e+06	0.598682	0.786728	0.7878	0.977729	0.99983	0.999976	1
	1198800	0.104503	0.0224233	0.396268	0.152955	0.450484	0.598904	0.479603	0.348057	0.314257	0.782512	0.853189	0.778142	0.996416	0.968072	0.872565	0.972093	0.964775	0.940574	0.977864	0.931638	1.08574			1.70395e+06	0.60974	0.795303	0.79635	0.97923	0.99985	0.999979	1
	1209600	0.130416	0.0224233	0.391382	0.158169	0.470398	0.635616	0.470711	0.350718	0.339295	0.743774	0.827918	0.767213	1.02151	0.98659	0.867557	0.990698	0.951729	0.929645	0.970116	0.911299	1.11608			1.71944e+06	0.620618	0.803573	0.804594	0.980631	0.999867	0.999982	1
	1220400	0.138063	0.0405193	0.414038	0.164542	0.511302	0.634521	0.491632	0.370942	0.333674	0.752629	0.855596	0.800546	0.980884	1	0.872565	0.979402	0.93803	0.974044	0.971776	0.936158	1.13809			1.73493e+06	0.631311	0.811545	0.81254	0.981937	0.999882	0.999984	1
	1231200	0.149958	0.0377655	0.418036	0.177868	0.513455	0.611507	0.485879	0.383183	0.35769	0.774765	0.864621	0.795628	0.992832	0.980843	0.844185	0.976744	0.943901	0.941257	0.954068	0.940678	1.12747			1.75042e+06	0.641814	0.819225	0.820195	0.983156	0.999895	0.999986	1
	1242000	0.158029	0.0369788	0.428698	0.167439	0.502153	0.644932	0.518828	0.399681	0.37302	0.76425	0.912756	0.779235	1.0006	0.939974	0.867001	1.00332	0.937378	0.94877	0.936912	0.90791	1.11988			1.76591e+06	0.65212	0.82662	0.827565	0.984292	0.999907	0.999988	1
	1252800	0.164401	0.0330448	0.425589	0.158749	0.517223	0.647671	0.515167	0.413518	0.356668	0.794134	0.883875	0.802186	0.983274	0.954023	0.869783	0.980066	0.947162	0.971995	0.965136	0.942938	1.11533			1.7814e+06	0.662226	0.833739	0.834658	0.985352	0.999918	0.99999	1
	1263600	0.167375	0.0456334	0.435362	0.167439	0.513455	0.656438	0.544979	0.430016	0.38324	0.774765	0.880866	0.787432	0.992832	0.955939	0.851976	0.968106	0.930855	0.935792	0.972883	0.954237	1.13581			1.79689e+06	0.672129	0.840588	0.841482	0.98634	0.999927	0.999991	1
	1274400	0.153356	0.0597954	0.452688	0.177289	0.574812	0.660274	0.543933	0.420436	0.388861	0.810183	0.909747	0.815301	0.970131	0.99106	0.873122	0.981395	0.943249	0.97541	0.9513	0.931638	1.12367			1.81238e+06	0.681824	0.847176	0.848045	0.987262	0.999935	0.999992	1
	1285200	0.174596	0.0814319	0.472679	0.195249	0.521529	0.682192	0.54864	0.43108	0.414921	0.778639	0.879663	0.819672	0.992832	0.945722	0.863105	0.979402	0.956295	0.946721	0.965689	0.927119	1.13885			1.82787e+06	0.69131	0.85351	0.854354	0.988121	0.999943	0.999993	1
	1296000	0.18819	0.0833989	0.465127	0.201622	0.564586	0.692603	0.573222	0.434806	0.410833	0.786386	0.886883	0.785246	1.03943	0.994891	0.876461	0.948837	0.926288	0.94877	0.965689	0.966667	1.11002			1.84336e+06	0.700585	0.859598	0.860418	0.988923	0.999949	0.999994	1
	1306800	0.18819	0.0853659	0.470902	0.205098	0.603875	0.70137	0.610879	0.456626	0.402146	0.781959	0.913959	0.822951	1.01374	0.936143	0.867557	0.966777	0.92107	0.953552	0.933038	0.937853	1.09408			1.85885e+06	0.709648	0.865447	0.866243	0.98967	0.999955	0.999995	1
	1317600	0.200935	0.106216	0.487783	0.19467	0.606028	0.702466	0.610879	0.473124	0.43536	0.763143	0.912756	0.808743	0.98626	0.952746	0.874235	0.978073	0.934116	0.954235	0.962922	0.906215	1.09105			1.87434e+06	0.718499	0.871066	0.871839	0.990367	0.99996	0.999996	1
	1328400	0.213254	0.108969	0.499778	0.199884	0.624865	0.68	0.631276	0.458755	0.456822	0.805202	0.8929	0.822951	1.01792	0.973819	0.884252	0.981395	0.934768	0.989071	0.942999	0.885876	1.10546			1.88984e+06	0.727137	0.876461	0.877212	0.991018	0.999964	0.999996	1
	1339200	0.215803	0.125098	0.514882	0.214948	0.628633	0.71726	0.644351	0.451304	0.423608	0.809076	0.923586	0.83224	1.0221	0.961047	0.840846	0.996678	0.938682	0.945355	0.931931	0.918079	1.11836			1.90533e+06	0.735563	0.881642	0.882369	0.991624	0.999969	0.999997	1
	1350000	0.237893	0.129819	0.515771	0.225956	0.629709	0.740274	0.655858	0.486961	0.444558	0.805202	0.897112	0.820765	1.01553	0.984674	0.860323	0.969435	0.959556	0.963115	0.982291	0.935028	1.08801			1.92082e+06	0.743778	0.886614	0.88732	0.992189	0.999972	0.999997	1
	1360800	0.236619	0.135327	0.527765	0.209154	0.66254	0.718356	0.641736	0.514103	0.503321	0.789707	0.930806	0.8	0.997611	0.935504	0.881469	0.986711	0.919113	0.954918	0.953514	0.950282	1.07663			1.93631e+06	0.751783	0.891386	0.89207	0.992716	0.999975	0.999997	1
	1371600	0.246814	0.166798	0.556197	0.2219	0.667384	0.735342	0.65272	0.50133	0.499745	0.799668	0.906739	0.834426	1.00299	0.938697	0.889816	0.963455	0.939987	0.941257	0.947427	0.918644	1.12291			1.9518e+06	0.759579	0.895965	0.896627	0.993208	0.999978	0.999998	1
	1382400	0.263381	0.170338	0.531764	0.256663	0.669537	0.730959	0.677824	0.530069	0.525294	0.81461	0.897112	0.816393	1.00239	0.945722	0.877017	0.943522	0.943901	0.920765	0.935805	0.931638	1.08346			1.96729e+06	0.767169	0.900357	0.900998	0.993666	0.999981	0.999998	1
	1393200	0.293118	0.20653	0.562417	0.24102	0.668999	0.75726	0.681485	0.52049	0.522228	0.795794	0.944043	0.837705	0.965352	0.948914	0.894825	0.978073	0.905414	0.94194	0.948533	0.915254	1.09484			1.98278e+06	0.774554	0.904569	0.90519	0.994094	0.999983	0.999998	1
	1404000	0.285047	0.190795	0.573967	0.236385	0.705597	0.780274	0.695084	0.511442	0.546244	0.810183	0.922984	0.83388	0.966547	0.931034	0.894268	0.981395	0.934116	0.978142	0.962922	0.89548	1.06677			1.99827e+06	0.781738	0.908608	0.90921	0.994493	0.999985	0.999999	1
	1414800	0.283772	0.215972	0.557086	0.235805	0.726588	0.784658	0.693515	0.560937	0.546244	0.854455	0.965102	0.844262	0.989845	0.92848	0.885921	0.969435	0.932811	0.937842	0.961262	0.931073	1.10091			2.01376e+06	0.788723	0.912482	0.913064	0.994864	0.999986	0.999999	1
	1425600	0.30034	0.242722	0.577521	0.260718	0.742196	0.764932	0.696653	0.55455	0.526316	0.818484	0.969916	0.826776	1.00777	0.969987	0.891486	0.967442	0.934768	0.958333	0.952407	0.916949	1.11608			2.02925e+06	0.795512	0.916195	0.916758	0.995211	0.999988	0.999999	1
	1436400	0.299065	0.237215	0.585518	0.257822	0.754575	0.805479	0.719142	0.566259	0.567195	0.799668	0.921781	0.840437	0.980287	0.929119	0.864218	0.980066	0.958904	0.942623	0.962369	0.946893	1.07739			2.04474e+06	0.802108	0.919754	0.920299	0.995534	0.999989	0.999999	1
	1447200	0.34367	0.276947	0.613505	0.281576	0.75296	0.789041	0.742155	0.58595	0.572305	0.834532	0.969916	0.842623	0.985066	0.931673	0.880913	0.950166	0.921722	0.92623	0.969563	0.889831	1.09408			2.06023e+06	0.808514	0.923165	0.923693	0.995836	0.999991	0.999999	1
	1458000	0.333475	0.258065	0.607286	0.293743	0.782024	0.746301	0.733264	0.569984	0.562596	0.829552	0.941035	0.812022	0.98626	0.904853	0.858097	0.93887	0.925636	0.92623	0.933038	0.929944	1.11988			2.07572e+06	0.814734	0.926435	0.926945	0.996117	0.999992	0.999999	1
	1468800	0.337723	0.285995	0.590849	0.308806	0.7831	0.791781	0.741632	0.582225	0.588145	0.850581	0.910951	0.836066	1	0.936782	0.905954	0.948173	0.930202	0.946721	0.966242	0.90678	1.05615			2.09121e+06	0.820772	0.929567	0.930061	0.996379	0.999993	0.999999	1
	1479600	0.354715	0.308419	0.609951	0.301854	0.801399	0.788493	0.784519	0.602448	0.575881	0.824571	0.951865	0.839891	0.969534	0.920179	0.899277	0.946179	0.942596	0.938525	0.969009	0.920904	1.09636			2.1067e+06	0.826631	0.932569	0.933046	0.996623	0.999993	0.999999	1
	1490400	0.352167	0.322187	0.625056	0.280417	0.76211	0.814247	0.769874	0.630655	0.580991	0.877144	0.948255	0.837705	0.9773	0.911877	0.861436	0.948837	0.887802	0.961066	0.962369	0.918079	1.12747			2.12219e+06	0.832314	0.935445	0.935906	0.996851	0.999994	1	1
	1501200	0.392523	0.334776	0.636162	0.331981	0.780947	0.795068	0.760983	0.622672	0.597343	0.849474	0.952467	0.827869	0.96356	0.954662	0.880356	0.962791	0.896282	0.937842	0.949087	0.950847	1.05311			2.13768e+06	0.837827	0.9382	0.938645	0.997064	0.999995	1	1
	1512000	0.389125	0.335169	0.625056	0.350521	0.808396	0.795616	0.746339	0.627994	0.646909	0.848921	0.939832	0.813115	0.953405	0.943806	0.894825	0.978738	0.914547	0.929645	0.992252	0.919209	1.12064			2.15317e+06	0.843172	0.940839	0.941269	0.997262	0.999995	1	1
	1522800	0.407392	0.383556	0.654376	0.31518	0.803014	0.798356	0.778766	0.641299	0.631068	0.858329	0.966907	0.815847	0.97491	0.925926	0.900946	0.959468	0.910633	0.971311	0.970116	0.914689	1.10622			2.16866e+06	0.848353	0.943366	0.943782	0.997447	0.999996	1	1
	1533600	0.436703	0.381589	0.653043	0.367903	0.791173	0.812055	0.77772	0.649814	0.635667	0.841727	0.95728	0.855738	0.94325	0.915709	0.916528	1.00731	0.926288	0.958333	0.954621	0.941808	1.09408			2.18415e+06	0.853375	0.945787	0.946189	0.997619	0.999996	1	1
	1544400	0.437128	0.405193	0.652155	0.354577	0.821851	0.805479	0.799163	0.678552	0.658661	0.846707	0.93923	0.838798	0.981481	0.935504	0.893712	0.964784	0.917808	0.930328	0.952407	0.910734	1.11077			2.19964e+06	0.858241	0.948106	0.948494	0.99778	0.999997	1	1
	1555200	0.425234	0.392211	0.674367	0.359212	0.826157	0.848219	0.783473	0.664715	0.638733	0.858329	0.966907	0.822404	0.979092	0.927203	0.909293	0.981395	0.894325	0.952186	0.978971	0.923164	1.09636			2.21513e+06	0.862955	0.950326	0.950701	0.99793	0.999997	1	1
	1566000	0.44435	0.420535	0.661484	0.395713	0.843918	0.845479	0.800732	0.662586	0.656617	0.857222	0.968712	0.838251	0.970729	0.961686	0.909293	0.930897	0.92955	0.961066	0.954621	0.920339	1.11457			2.23063e+06	0.867521	0.952453	0.952815	0.99807	0.999997	1	1
	1576800	0.451572	0.443352	0.668592	0.387601	0.857912	0.827397	0.811715	0.682278	0.673991	0.862756	0.954874	0.833333	0.949821	0.958493	0.912076	0.966777	0.939987	0.964481	0.926397	0.906215	1.13581			2.24612e+06	0.871943	0.954489	0.954838	0.9982	0.999998	1	1
	1587600	0.47876	0.483871	0.673034	0.38934	0.865985	0.840548	0.804916	0.664715	0.666326	0.86663	0.962696	0.855738	0.984468	0.949553	0.905954	0.984053	0.90998	0.953552	0.990592	0.933898	1.1085			2.26161e+06	0.876225	0.956438	0.956776	0.998321	0.999998	1	1
	1598400	0.46644	0.450433	0.679254	0.38876	0.842842	0.850411	0.814331	0.707823	0.692386	0.879358	0.990373	0.810929	0.9546	0.93295	0.891486	0.974751	0.943901	0.954918	0.989485	0.973446	1.08574			2.2771e+06	0.880371	0.958305	0.958631	0.998435	0.999998	1	1
	1609200	0.477485	0.470102	0.692137	0.414832	0.892357	0.840548	0.820084	0.683874	0.682678	0.84062	0.954874	0.832787	0.959976	0.939336	0.885364	0.972093	0.898891	0.961749	0.949087	0.916384	1.04856			2.29259e+06	0.884383	0.960092	0.960407	0.99854	0.999998	1	1
	1620000	0.498726	0.505114	0.699245	0.431634	0.861679	0.876164	0.819561	0.686535	0.713337	0.835086	0.977738	0.867213	0.961768	0.941252	0.91931	0.96412	0.885192	1	0.981184	0.923729	1.09181			2.30808e+06	0.888267	0.961803	0.962107	0.998639	0.999999	1	1
	1630800	0.508496	0.496066	0.706797	0.438007	0.928418	0.869589	0.840481	0.689196	0.717936	0.870504	0.969916	0.857923	0.9773	0.91954	0.934335	0.986047	0.932159	0.912568	0.928058	0.90113	1.0736			2.32357e+06	0.892025	0.963442	0.963735	0.998731	0.999999	1	1
	1641600	0.511045	0.504721	0.68725	0.436848	0.899892	0.878904	0.844665	0.720596	0.694941	0.877144	0.956679	0.888525	0.968937	0.940613	0.944908	0.94485	0.923027	0.96653	0.992806	0.922034	1.08801			2.33906e+06	0.895662	0.96501	0.965293	0.998817	0.999999	1	1
	1652400	0.530161	0.504327	0.733008	0.478563	0.857912	0.844932	0.830544	0.718467	0.721002	0.86663	0.978339	0.879781	0.927718	0.948276	0.932666	0.954153	0.936073	0.959016	0.961815	0.891525	1.09256			2.35455e+06	0.89918	0.966511	0.966784	0.998896	0.999999	1	1
	1663200	0.523364	0.525177	0.725011	0.458285	0.887513	0.889315	0.853556	0.73603	0.734287	0.852241	0.938628	0.884153	0.931302	0.947637	0.902615	0.971429	0.943249	0.967896	0.942446	0.902825	1.08649			2.37004e+06	0.902584	0.967949	0.968212	0.998971	0.999999	1	1
	1674000	0.563297	0.547994	0.730786	0.487833	0.909042	0.881644	0.854603	0.747738	0.717425	0.873271	0.991576	0.86612	0.966547	0.935504	0.904285	0.948837	0.949772	0.995902	0.960155	0.929379	1.0956			2.38553e+06	0.905876	0.969325	0.969579	0.99904	0.999999	1	1
	1684800	0.552251	0.561369	0.739671	0.466396	0.913886	0.877808	0.870816	0.720064	0.759836	0.888766	0.984356	0.851913	0.991637	0.929757	0.924318	0.992691	0.928898	0.943306	0.958495	0.890395	1.1176			2.40102e+06	0.90906	0.970642	0.970887	0.999105	0.999999	1	1
	1695600	0.549703	0.56845	0.727232	0.483778	0.930032	0.848767	0.896967	0.764236	0.749617	0.882125	0.933815	0.86612	0.967145	0.935504	0.929883	0.980731	0.939987	0.959699	0.982844	0.894915	1.07056			2.41651e+06	0.91214	0.971902	0.972139	0.999166	0.999999	1	1
	1706400	0.590909	0.57081	0.736562	0.507532	0.907427	0.858082	0.86454	0.74827	0.742974	0.888766	0.933815	0.842077	0.973716	0.951469	0.934335	0.968106	0.964123	0.95765	0.965689	0.938983	1.12291			2.432e+06	0.915117	0.973109	0.973337	0.999222	0.999999	1	1
	1717200	0.593458	0.598348	0.744114	0.50927	0.896125	0.910137	0.861925	0.74827	0.770567	0.889319	0.981348	0.86776	0.942055	0.948914	0.9399	0.961462	0.928245	0.980191	0.953514	0.916384	1.09256			2.44749e+06	0.917997	0.974264	0.974484	0.999274	1	1	1
	1728000	0.593033	0.595594	0.753887	0.519699	0.927879	0.878904	0.887552	0.746674	0.765457	0.863863	0.981348	0.879235	0.964158	0.961686	0.923205	0.956146	0.908023	0.947404	0.99834	0.90452	1.1047			2.46298e+06	0.920781	0.97537	0.975582	0.999323	1	1	1
	1738800	0.605777	0.604642	0.760551	0.541715	0.923574	0.90411	0.868724	0.813199	0.764435	0.910349	0.972924	0.90765	0.934886	0.938059	0.919866	0.986047	0.930202	0.959699	0.993913	0.90904	1.11684			2.47847e+06	0.923472	0.976428	0.976633	0.999369	1	1	1
	1749600	0.607052	0.610936	0.748112	0.534183	0.932185	0.880548	0.867155	0.799894	0.748595	0.87161	0.978339	0.863934	0.962963	0.948914	0.925988	0.961462	0.952381	0.969945	0.948533	0.936723	1.13126			2.49396e+06	0.926074	0.977441	0.977638	0.999412	1	1	1
	1760400	0.611725	0.637687	0.775655	0.566049	0.952637	0.88	0.89069	0.817988	0.749617	0.856115	0.991576	0.865574	0.967742	0.920817	0.914302	1.01196	0.928898	0.976776	0.956835	0.891525	1.08725			2.50945e+06	0.928589	0.978411	0.978601	0.999451	1	1	1
	1771200	0.652082	0.619197	0.774767	0.595597	0.92465	0.876712	0.883891	0.821714	0.796117	0.870504	0.995788	0.887432	0.984468	0.909323	0.923205	0.992691	0.917156	0.987022	0.978971	0.933898	1.10319			2.52494e+06	0.93102	0.979339	0.979522	0.999488	1	1	1
	1782000	0.627867	0.630999	0.787206	0.55562	0.973628	0.909589	0.908996	0.784992	0.812979	0.889319	0.998195	0.872678	0.973716	0.923372	0.927657	0.982724	0.90998	0.953552	0.967903	0.920339	1.07208			2.54043e+06	0.93337	0.980227	0.980403	0.999523	1	1	1
	1792800	0.617247	0.63572	0.771213	0.606025	0.959634	0.903562	0.899059	0.833422	0.809913	0.889319	0.990373	0.862842	0.971924	0.927203	0.918197	0.967442	0.950424	1.00137	0.980631	0.920339	1.1047			2.55592e+06	0.93564	0.981077	0.981247	0.999555	1	1	1
	1803600	0.659728	0.677026	0.78454	0.622827	0.955328	0.930959	0.893305	0.836615	0.789474	0.885999	0.969916	0.869945	0.96595	0.971903	0.900946	0.962791	0.971298	0.963798	0.963475	0.89209	1.09788			2.57142e+06	0.937835	0.98189	0.982054	0.999585	1	1	1
	1814400	0.657604	0.681353	0.797423	0.595017	0.996771	0.899726	0.891736	0.831825	0.805314	0.879911	0.993983	0.904918	0.977897	0.938697	0.922092	0.952159	0.945858	0.928279	0.972883	0.881356	1.09636			2.58691e+06	0.939956	0.982669	0.982827	0.999613	1	1	1
	1825200	0.652506	0.70771	0.804976	0.608922	0.96986	0.896438	0.89749	0.87174	0.804292	0.905921	0.969314	0.889617	0.956989	0.947637	0.96995	0.993355	0.898891	0.974727	0.961815	0.916949	1.07208			2.6024e+06	0.942005	0.983414	0.983567	0.999639	1	1	1
	1836000	0.640187	0.696302	0.7992	0.643105	0.991389	0.916164	0.883368	0.816924	0.808891	0.883785	0.975331	0.924044	0.955197	0.924649	0.967724	0.977409	0.925636	0.922131	0.966796	0.919774	1.07511			2.61789e+06	0.943986	0.984127	0.984274	0.999664	1	1	1
	1846800	0.682668	0.714792	0.80853	0.641947	0.980086	0.926575	0.935146	0.808941	0.815023	0.888213	1.02407	0.898907	0.923536	0.908046	0.927657	0.969435	0.948467	0.92418	0.960708	0.953672	1.09332			2.63338e+06	0.945899	0.98481	0.984951	0.999686	1	1	1
	1857600	0.668649	0.715972	0.799645	0.669177	0.949408	0.890959	0.944038	0.856839	0.786408	0.89596	1.00662	0.880328	0.953405	0.92848	0.948804	0.973422	0.973255	0.927596	0.945213	0.89774	1.09712			2.64887e+06	0.947748	0.985463	0.9856	0.999708	1	1	1
	1868400	0.698811	0.708891	0.824967	0.665122	0.978471	0.910137	0.934623	0.838212	0.819622	0.888213	0.98917	0.883607	0.940263	0.962324	0.94936	0.987375	0.943249	0.979508	0.982844	0.937853	1.09484			2.66436e+06	0.949535	0.986088	0.98622	0.999727	1	1	1
	1879200	0.69966	0.729347	0.813416	0.668019	0.968784	0.906849	0.912134	0.842469	0.839039	0.899834	0.958484	0.898907	0.934886	0.96424	0.958264	0.961462	0.954338	0.940574	0.990592	0.89774	1.09408			2.67985e+06	0.951261	0.986687	0.986813	0.999746	1	1	1
	1890000	0.694138	0.740755	0.810751	0.706837	0.997309	0.942466	0.933577	0.850452	0.830353	0.908688	1.01083	0.896175	0.971924	0.948914	0.974402	1.00199	0.94651	0.95082	0.952407	0.894915	1.11077			2.69534e+06	0.952928	0.987259	0.987381	0.999763	1	1	1
	1900800	0.712829	0.74705	0.826299	0.710892	0.983315	0.905205	0.966004	0.851517	0.838017	0.942999	0.975331	0.908743	0.968937	0.936782	0.925988	0.972093	0.954338	0.945355	0.955728	0.902825	1.11305			2.71083e+06	0.954539	0.987807	0.987925	0.999779	1	1	1
	1911600	0.721325	0.744296	0.841404	0.746813	1.01399	0.911233	0.917887	0.849388	0.821155	0.918096	1.01203	0.897814	0.951016	0.938697	0.947134	0.982724	0.953686	0.993169	0.969009	0.918079	1.07587			2.72632e+06	0.956095	0.988332	0.988445	0.999794	1	1	1
	1922400	0.729397	0.75059	0.854287	0.708575	1.00807	0.957808	0.952929	0.870144	0.824732	0.913116	0.990975	0.920219	0.961768	0.978289	0.94936	0.968106	0.955643	0.98224	1.00498	0.924859	1.0827			2.74181e+06	0.957598	0.988834	0.988943	0.999808	1	1	1
	1933200	0.73407	0.77498	0.836961	0.733488	0.986006	0.952329	0.941423	0.863757	0.84466	0.926951	0.987966	0.939344	0.967145	0.939974	0.949917	0.983389	0.924331	0.980191	0.947427	0.883051	1.07739			2.7573e+06	0.959051	0.989314	0.989419	0.999821	1	1	1
	1944000	0.735769	0.783242	0.835629	0.760139	1.0409	0.938082	0.960251	0.862161	0.823199	0.915883	0.980144	0.937705	0.938471	0.936782	0.934891	0.967442	0.924331	1.00342	0.97399	0.935028	1.08574			2.77279e+06	0.960454	0.989774	0.989875	0.999833	1	1	1
	1954800	0.747664	0.799764	0.836073	0.748552	0.997309	0.956712	0.910565	0.890367	0.820133	0.929164	0.970517	0.936066	0.968339	0.95083	0.966611	0.982724	0.928245	0.98429	0.955174	0.89661	1.0736			2.78828e+06	0.961809	0.990214	0.990311	0.999844	1	1	1
	1965600	0.747239	0.793863	0.86406	0.757822	1.00161	0.952877	0.935146	0.886642	0.853858	0.912562	1.00782	0.938798	0.965352	0.932312	0.963829	0.95814	0.964123	0.983607	0.959048	0.915254	1.05008			2.80377e+06	0.963118	0.990635	0.990729	0.999855	1	1	1
	1976400	0.747239	0.784815	0.843625	0.769409	1.06781	0.92	0.939331	0.882384	0.846193	0.938572	1.01564	0.928415	0.945639	0.97318	0.947134	0.974086	0.942596	0.985656	0.971776	0.924859	1.06753			2.81926e+06	0.964382	0.991038	0.991128	0.999864	1	1	1
	1987200	0.754885	0.797404	0.851177	0.78679	1.02906	0.913425	0.953452	0.883449	0.84977	0.919757	0.958484	0.922404	0.927718	0.952107	0.974958	0.981395	0.953033	0.959016	0.948533	0.924859	1.11077			2.83475e+06	0.965603	0.991423	0.99151	0.999874	1	1	1
	1998000	0.734919	0.797404	0.848068	0.811124	1.00646	0.955068	0.952406	0.844066	0.835462	0.912009	1.01324	0.921311	0.95221	0.91954	0.97941	0.98206	0.931507	0.992486	0.959602	0.923729	1.10167			2.85024e+06	0.966783	0.991792	0.991876	0.999882	1	1	1
	2008800	0.756585	0.809992	0.869391	0.802433	1.02153	0.926027	0.959205	0.860564	0.847215	0.934145	0.981949	0.919672	0.969534	0.936782	0.978854	0.952159	0.964775	0.94877	0.935805	0.9	1.07891			2.86573e+06	0.967922	0.992145	0.992226	0.99989	1	1	1
	2019600	0.776126	0.837136	0.871613	0.793743	1.0409	0.965479	0.910042	0.866418	0.828309	0.919203	0.978339	0.906011	0.950418	0.935504	0.957707	1.00133	0.949119	0.987705	0.960155	0.905085	1.04856			2.88122e+06	0.969022	0.992483	0.992561	0.999898	1	1	1
	2030400	0.763806	0.835956	0.859618	0.80591	1.00861	0.951233	0.914749	0.897286	0.846704	0.943553	1.00842	0.918579	0.98865	0.944444	0.963272	0.972757	0.932811	0.995902	0.965136	0.921469	1.07056			2.89671e+06	0.970085	0.992807	0.992882	0.999904	1	1	1
	2041200	0.761257	0.820614	0.919591	0.81518	1.03552	0.942466	0.942469	0.886642	0.868677	0.914776	0.98556	0.903825	0.965352	0.947637	0.983306	0.98206	0.937378	0.97541	0.97731	0.922599	1.04097			2.91221e+06	0.971112	0.993116	0.993188	0.999911	1	1	1
	2052000	0.785472	0.853659	0.873834	0.837775	1.06512	0.927671	0.923117	0.870144	0.864589	0.903708	1.00542	0.932787	0.939665	0.950192	0.961603	0.967442	0.935421	0.939891	0.956835	0.927684	1.10167			2.9277e+06	0.972103	0.993412	0.993482	0.999917	1	1	1
	2062800	0.771878	0.8631	0.848956	0.816918	1.05167	0.953973	0.910042	0.930282	0.853858	0.914776	0.994585	0.913661	0.958184	0.959132	0.973845	0.974751	0.97195	0.968579	0.972883	0.928249	1.06222			2.94319e+06	0.973061	0.993696	0.993763	0.999923	1	1	1
	2073600	0.781223	0.84225	0.892492	0.816338	1.05759	0.947945	0.922071	0.910059	0.845682	0.936912	0.999398	0.939891	0.952808	0.95083	0.967168	0.959468	0.949119	0.965847	0.945766	0.938983	1.08649			2.95868e+06	0.973985	0.993967	0.994031	0.999928	1	1	1
	2084400	0.78972	0.858379	0.874722	0.862688	1.04629	0.94411	0.886506	0.930282	0.879918	0.973437	0.982551	0.928415	0.961768	0.950192	0.949917	0.979402	0.936725	0.976093	0.973437	0.933898	1.05615			2.97417e+06	0.974879	0.994227	0.994289	0.999933	1	1	1
	2095200	0.785472	0.852085	0.875611	0.832561	1.05813	0.949041	0.939854	0.916977	0.850792	0.939679	0.972924	0.943169	0.962963	0.966156	1.02782	0.980066	0.952381	0.954918	0.958495	0.934463	1.06449			2.98966e+06	0.975741	0.994475	0.994535	0.999937	1	1	1
	2106000	0.775276	0.850118	0.897823	0.862688	1.06674	0.943562	0.891213	0.898882	0.8651	0.921417	1.01444	0.908743	0.955197	0.97765	0.967724	0.984718	0.937378	1.00546	0.950747	0.944068	1.04097			3.00515e+06	0.976574	0.994713	0.99477	0.999941	1	1	1
	2116800	0.788445	0.862707	0.891604	0.865585	1.0549	0.96274	0.904289	0.933475	0.87072	0.94466	1.03249	0.944262	1.00179	0.958493	0.977741	0.9701	0.943249	1.00478	0.969009	0.912429	1.05463			3.02064e+06	0.977379	0.99494	0.994996	0.999945	1	1	1
	2127600	0.784622	0.840283	0.883163	0.878911	1.04413	0.972055	0.903766	0.93454	0.867655	0.925291	0.984958	0.939891	0.977897	0.948276	0.987201	0.982724	0.960861	0.981557	0.959048	0.921469	1.0569			3.03613e+06	0.978155	0.995158	0.995211	0.999949	1	1	1
	2138400	0.807986	0.848151	0.891159	0.865006	1.02314	0.967671	0.903766	0.922831	0.880429	0.924184	0.988568	0.934426	0.965352	0.972542	0.964942	0.976744	0.930855	0.924863	0.961262	0.90791	1.04173			3.05162e+06	0.978906	0.995366	0.995418	0.999952	1	1	1
	2149200	0.793118	0.842644	0.900044	0.820973	1.05544	0.925479	0.900628	0.89356	0.863567	0.950194	1.01203	0.932787	0.9546	0.957854	0.952142	0.942857	0.973907	0.946038	0.960155	0.928814	1.02731			3.06711e+06	0.97963	0.995566	0.995615	0.999956	1	1	1
	2160000	0.773577	0.883163	0.89649	0.851101	1.06997	0.94411	0.912134	0.937733	0.847215	0.958495	0.978339	0.916393	0.979689	0.961047	0.982749	0.947508	0.968037	0.969945	0.980077	0.887006	0.990137			3082600	0.98033	0.995757	0.995804	0.999959	1	1	1
	2170800	0.791419	0.892998	0.88805	0.895133	1.03498	0.969315	0.886506	0.9686	0.898825	0.959048	0.989771	0.960109	0.973716	0.9553	0.979967	0.969435	0.915851	0.952186	0.995573	0.929379	1.05766
	2181600	0.805862	0.910307	0.903598	0.871958	1.01561	0.961096	0.889121	0.916445	0.867144	0.947427	1.00662	0.947541	0.968339	0.954662	0.978297	0.986047	0.939987	0.963798	0.990592	0.931638	1.07663
	2192400	0.799915	0.889064	0.908929	0.865585	1.02853	1	0.906904	0.947845	0.894737	0.950747	0.993983	0.920765	0.953405	0.942529	0.967168	0.987375	0.913242	0.982923	0.966796	0.959322	1.05615
	2203200	0.819456	0.890637	0.912483	0.865006	1.01668	0.959452	0.879707	0.941458	0.901891	0.934145	1.00722	0.930601	0.956989	0.924649	0.996105	0.973422	0.917808	0.974044	0.962922	0.919209	1.06753
	2214000	0.839422	0.896538	0.916037	0.903244	1.03983	0.957808	0.899582	0.897818	0.896781	0.935805	0.998195	0.906011	0.94325	0.948276	0.961046	0.972093	0.928245	0.989754	0.959048	0.905085	1.05766
	2224800	0.807986	0.906373	0.882719	0.872538	1.01776	0.96274	0.908473	0.962746	0.887583	0.966242	0.99639	0.903279	0.980287	0.973819	0.99054	1.00465	0.959556	0.978825	0.941893	0.916384	1.06829
	2235600	0.812234	0.912274	0.922257	0.889919	1.01453	0.958356	0.893305	0.932411	0.88094	0.937465	1.01384	0.917486	0.987455	0.992976	0.964385	0.985382	0.965427	0.933743	0.977864	0.90678	1.05463
	2246400	0.832625	0.897325	0.910262	0.871379	1.02153	0.962192	0.905335	0.937201	0.886561	0.92197	1.01564	0.915301	0.96595	0.985951	0.986088	0.97608	0.955643	0.960383	0.978417	0.929379	1.02049
	2257200	0.814359	0.903619	0.930253	0.845307	0.996771	0.944658	0.895397	0.941458	0.897803	0.94964	0.975331	0.945355	0.980884	0.945083	0.962716	0.961462	0.944553	0.972678	0.984505	0.90678	1.05615
	2268000	0.833475	0.904013	0.939582	0.877173	0.985468	0.971507	0.888598	0.933475	0.903424	0.940786	0.999398	0.935519	0.966547	0.970626	0.95882	0.992691	0.924984	0.952186	0.966796	0.929944	1.05615
	2278800	0.812234	0.904013	0.915149	0.847625	0.993541	0.990137	0.877615	0.969133	0.887583	0.914776	0.966306	0.954645	1.00717	0.980204	0.974958	0.990033	0.914547	0.956284	0.94632	0.942373	1.04476
	2289600	0.835174	0.911094	0.939582	0.876593	0.986006	0.974247	0.878661	0.936136	0.873786	0.942446	1.05475	0.928415	0.999403	0.969987	0.997218	0.981395	0.977169	0.963798	0.990039	0.940113	1.06222
	2300400	0.825828	0.890244	0.939138	0.873696	0.986545	0.980822	0.89069	0.935072	0.911599	0.914222	0.973526	0.947541	0.983274	0.954023	0.976071	1.01595	0.934116	1.00068	0.982844	0.957062	1.02807
	2311200	0.824554	0.889457	0.923145	0.893975	1.02314	0.940274	0.883368	0.971794	0.915176	0.92197	0.993983	0.944809	0.969534	0.94189	1.00946	0.960133	0.952381	0.990437	0.942999	0.926554	1.04628
	2322000	0.847494	0.940205	0.936917	0.840672	0.981163	0.989041	0.88023	0.961682	0.91722	0.967349	0.982551	0.970492	0.992234	0.954662	1.00278	0.999336	1	0.969945	0.97731	0.944633	1.0827
	2332800	0.844945	0.93273	0.942248	0.867903	0.98493	0.972055	0.892782	0.97818	0.913132	0.934145	1.00842	0.965574	0.978495	0.976373	0.985531	0.962791	0.98304	0.983607	0.976757	0.960452	1.00986
	2343600	0.84367	0.931157	0.928476	0.873117	1.00054	0.953973	0.901674	0.981905	0.913643	0.952407	1.02768	0.923497	0.972521	0.982759	0.98108	1	0.932811	0.993169	0.992252	0.939548	1.05842
	2354400	0.860238	0.922502	0.921368	0.860371	0.979548	0.967671	0.909519	0.974454	0.900358	0.939126	0.99639	0.966667	0.956392	0.927842	1.00278	1.00465	0.984997	0.971311	0.995019	0.916949	1.05235
	2365200	0.835174	0.926829	0.906708	0.862109	0.962325	0.947397	0.922071	0.973922	0.885028	0.968456	0.981949	0.961749	0.973118	0.971903	0.997774	0.985382	0.960861	0.977459	0.978417	0.968362	1.04552
	2376000	0.868309	0.93155	0.950689	0.845307	0.953175	0.981918	0.901151	0.953167	0.92744	0.960708	1.01625	0.936066	0.993429	0.969987	1.00278	1.0113	0.951076	0.97541	0.97731	0.918079	1.03035
	2386800	0.884452	0.898112	0.935584	0.859212	0.972551	0.998356	0.90795	0.955828	0.909044	0.959048	0.981949	0.988525	0.998208	0.950192	0.988314	0.982724	0.932159	0.954918	1.02933	0.924294	1.02049
	2397600	0.870008	0.920535	0.952466	0.853998	0.95479	0.984658	0.916318	0.959553	0.925907	0.939126	0.990975	0.960109	0.993429	0.96871	0.991653	1.02924	0.953033	0.985656	0.99668	0.959887	1.05235
	2408400	0.871708	0.916994	0.948023	0.856895	0.921421	1.02137	0.911088	0.961682	0.904446	0.936359	1.00903	0.944809	0.977897	0.966156	0.996105	0.977409	0.926941	0.954918	1.01716	0.946893	1.04704
	2419200	0.860663	0.948466	0.952466	0.831981	0.967707	0.976438	0.905858	0.98297	0.918242	0.926397	0.996992	0.927322	0.987455	0.954662	0.99054	0.991362	0.930855	0.95765	1.01494	0.954802	1.00607
	2430000	0.863636	0.950433	0.944469	0.840672	0.95479	0.97589	0.900628	0.996807	0.956566	0.945766	1.02347	0.955738	0.996416	0.952746	0.966611	0.970764	0.954338	0.997268	1.00941	0.936158	1.03718
	2440800	0.864486	0.95122	0.948912	0.87022	0.923036	1.00822	0.928347	0.969133	0.916198	0.942999	0.977136	0.940984	0.956989	0.996807	1.00167	1.00066	0.953686	0.967896	1.01882	0.943503	1.05083
	2451600	0.881054	0.941385	0.976899	0.855736	0.965554	0.998356	0.921025	0.967004	0.934083	0.950194	1.02166	0.937705	0.979092	0.95083	0.997218	1.00266	0.97456	0.985656	0.981184	0.937853	1.04476
	2462400	0.908666	0.937844	0.962683	0.885284	0.94887	0.991233	0.916318	0.983502	0.900869	0.989485	1.01264	0.95082	0.976105	0.968072	0.980523	0.985382	0.983692	0.993169	1.00664	0.948588	1.00607
	2473200	0.889125	0.951613	0.963572	0.89803	0.899892	0.965479	0.901151	0.97339	0.93255	0.942446	0.983153	0.959016	0.980884	0.966794	0.968837	1.01462	0.957599	0.980874	0.99834	0.951977	1.04628
	2484000	0.884877	0.948072	0.981342	0.877752	0.941873	0.98137	0.898536	0.974987	0.925907	0.941339	1.02407	0.932787	0.97491	0.972542	0.99054	0.984053	0.964775	0.973361	1.0238	0.949718	1.05008
	2494800	0.898046	0.961841	0.974234	0.864426	0.924112	1.02904	0.910565	0.975519	0.936638	0.937465	1.00181	0.977596	0.97491	0.945722	0.972176	0.966777	0.962166	0.963798	1	0.942938	1.0129
	2505600	0.886576	0.963808	0.957797	0.866165	0.942411	1.01205	0.926778	1.00532	0.933061	0.965136	0.998797	0.948634	1.03047	0.961686	0.992766	0.954153	0.942596	1.00137	0.99668	0.945763	1.03945
	2516400	0.912489	0.946892	0.973789	0.854577	0.917115	0.976438	0.904812	0.980841	0.921819	0.971776	1.01324	0.932787	0.983274	0.978289	1.01169	1.00664	0.932811	1.01025	1.00166	0.942938	1.04097
	2527200	0.92226	0.961448	0.98223	0.876014	0.926265	0.97863	0.912134	0.977648	0.957588	0.950194	1.04332	0.930055	1.00239	0.957216	0.992766	1.0093	0.976517	0.973361	0.992252	0.919209	1.03263
	2538000	0.897621	0.970496	0.991115	0.881808	0.907427	0.983562	0.917364	0.954231	0.956055	0.944106	0.983755	0.928415	0.998805	0.955939	0.982193	1.02857	0.951729	0.993852	0.980631	0.955932	1.00076
	2548800	0.91164	0.944138	0.973789	0.840093	0.879978	0.998904	0.92364	1.0133	0.933061	0.983398	1.01444	0.948634	1.00418	0.979566	0.996105	0.999336	0.985649	0.973361	0.97067	0.920339	1.0478
	2559600	0.903993	0.961448	1.00444	0.887022	0.896125	1.0011	0.921548	1.00479	0.952478	0.936912	0.984356	0.963388	0.98626	0.996807	0.964942	1.00133	0.940639	0.963798	0.984505	0.923729	1.01214
	2570400	0.930756	0.936664	0.992448	0.900348	0.905274	1.00384	0.942992	0.988292	0.922841	0.965136	0.983755	0.961202	0.973118	0.95083	0.989427	0.971429	0.981083	0.961749	0.997233	0.936158	1.02959
	2581200	0.909941	0.961054	0.976455	0.885863	0.911195	0.98411	0.933054	0.985631	0.939193	0.950747	0.992178	0.988525	0.983274	0.978289	1.01169	0.992691	0.951076	0.982923	1.01882	0.948588	1.0129
	2592000	0.906542	0.971282	0.973345	0.887601	0.914424	0.957808	0.892259	1.01543	0.926929	0.967349	1.0349	0.978689	0.991637	0.98659	0.98887	0.967442	0.951076	0.980191	0.992806	0.962147	1.01442
	2602800	0.909516	0.95712	0.988005	0.881228	0.928418	1.01534	0.954498	0.989356	0.939704	0.950747	0.991576	0.974317	0.993429	0.966794	1.00835	0.997342	0.939987	0.996585	1.00332	0.957062	1.01745
	2613600	0.931181	0.946892	0.972901	0.857474	0.938105	0.967123	0.922071	1.00798	0.925907	0.984505	1	0.954645	1.02867	0.99106	0.969393	1.01462	0.969341	0.983607	0.990039	0.916949	1.0258
	2624400	0.936703	0.97915	0.986228	0.884125	0.940258	0.995068	0.945607	0.970197	0.944303	0.97565	1	0.938798	0.992234	0.97318	0.977184	0.989369	0.969341	1.02117	1.01494	0.957627	1.03642
	2635200	0.960068	0.964201	0.971568	0.896292	0.915501	0.959452	0.936192	0.990953	0.945324	0.979524	0.989771	0.980328	0.982079	0.973819	0.96995	1.02525	0.93803	0.983607	1.01992	0.953107	1.00152
	2646000	0.952421	0.961054	0.981786	0.869641	0.917653	0.993425	0.934623	1.01064	0.961165	1.01605	1.01625	0.973224	1.02628	0.955939	0.976628	1.00066	0.944553	0.987022	0.989485	0.952542	1.04325
	2656800	0.906967	0.948466	0.981342	0.876014	0.941873	0.998356	0.959728	0.972858	0.950945	0.961262	1.00361	0.978689	0.988053	0.97765	0.996105	0.964784	0.951729	0.995219	0.97731	0.929944	1.03945
	2667600	0.935004	0.978363	0.991115	0.890498	0.919268	0.98137	0.947176	1.01118	0.948901	0.990592	1.00241	0.977596	1.00777	0.983397	1.01669	0.970764	0.962166	0.987022	0.998893	0.958192	1.01214
	2678400	0.945624	0.970496	0.976455	0.906721	0.933262	0.993973	0.941423	0.992549	0.963209	0.957941	1.03851	0.955738	1.0233	0.961686	0.984418	0.992691	0.958252	0.983607	0.971223	0.955367	1.04476
	2689200	0.952846	0.97679	0.988005	0.906141	0.950484	0.970411	0.95659	1.01809	0.965253	0.956835	0.987966	0.963934	0.991039	0.944444	0.979967	0.986047	0.944553	0.979508	1.01107	0.955367	1.08194
	2700000	0.959643	0.97443	0.968014	0.905562	0.917115	0.992877	0.964435	1.02395	0.96372	0.957388	1.00481	0.946995	1.01195	0.966156	1.01669	1.00465	0.94651	1.00956	0.995573	0.975141	1.05311
	2710800	0.954121	0.97561	0.988005	0.905562	0.951561	0.998904	0.9341	1.01437	0.948901	0.983398	0.998195	0.961749	0.987455	0.965517	0.998887	0.974751	0.97456	0.992486	1.04981	0.951977	1.04628
	2721600	0.941376	0.963808	0.984007	0.931054	0.930571	0.990685	0.966527	1	0.935105	0.982291	0.984958	0.980874	1.00478	0.971903	1.03005	1.00864	0.938682	0.969945	1.01771	0.976836	1.01669
	2732400	0.934579	0.945712	0.992004	0.88876	0.908504	1.00384	0.986925	0.993614	0.956566	0.97067	1.0012	0.963388	0.997013	0.942529	0.992766	0.986711	0.984997	0.98224	0.985612	0.966102	1.03187
	2743200	0.93288	0.978757	0.983563	0.932793	0.938644	0.999452	0.984833	0.970197	0.964742	0.992806	1.00542	0.979781	0.992832	0.962963	0.982749	0.972757	0.944553	0.965847	0.978971	0.969492	1.01214
	2754000	0.941801	0.963021	0.990227	0.92584	0.927879	0.996164	0.938808	1.00106	0.923352	0.955728	0.973526	0.949727	1.01852	0.974457	0.96049	1.02126	0.99152	1.00888	1.02269	0.959322	1.05766
	2764800	0.988105	0.970496	0.977343	0.930475	0.933262	1.01534	0.970188	1.01011	0.947879	0.994466	1.00722	0.998361	0.987455	0.961047	0.98887	0.984053	0.975212	0.925546	1.00609	0.968927	1.06297
	2775600	0.963466	0.958301	0.977788	0.946118	0.938644	1.0274	0.962343	1.01703	0.944303	0.995019	0.963297	0.980874	1.01732	0.985313	0.999444	0.992691	0.957599	0.978825	0.974543	0.978531	0.996206
	2786400	0.972812	0.972069	0.976899	0.937428	0.939182	1.00329	0.970711	0.981905	0.951456	1.00055	1.01143	0.98306	0.983274	0.948914	0.986644	1.01462	0.936073	0.976093	0.995019	0.966102	1.01062
	2797200	0.946474	0.967349	1.00133	0.958864	0.937567	0.974795	0.983264	0.989888	0.98978	0.966796	1.01444	0.972678	1.0227	0.994253	0.996105	1.00598	0.987606	0.995219	1.02767	0.962147	1.01745
	2808000	0.952846	0.985445	0.996446	0.936269	0.929494	0.955068	0.968619	0.997339	0.956055	0.963475	0.988568	0.984153	0.994026	0.958493	0.99054	1.00864	0.921722	0.974727	0.988379	0.959322	1.03794
	2818800	0.955395	0.978757	1.00178	0.918308	0.951561	0.981918	0.973326	1.01171	0.958099	0.992252	0.991576	0.977596	0.997611	0.979566	1.00111	1.01595	0.962166	0.978825	1.01162	0.978531	0.994689
	2829600	0.983008	0.988985	0.99689	0.915991	0.932723	1.0011	0.976464	1.00479	0.954522	0.995019	0.998195	0.965574	1.00239	0.998723	1.01558	1.00266	0.94651	0.979508	1.00332	0.978531	1.00228
	2840400	0.997451	0.967349	1.00489	0.954229	0.94564	1.00658	0.973326	0.970729	0.962698	0.995019	0.996992	0.94918	1.03644	0.975734	1.03061	1.00399	0.936073	0.988388	0.997233	1.00056	1.0569
	2851200	1.0017	0.970889	0.982674	0.94438	0.966093	0.992329	0.968096	1.02448	0.983648	0.987825	1.00662	0.981421	0.998805	0.967433	1.03061	1.00598	1	0.969945	1.00885	0.983616	1.00076
	2862000	0.983432	0.969709	0.99689	0.918308	0.944564	0.983562	0.971234	1.01756	0.968319	0.998893	1.02046	0.972678	1.02688	0.912516	0.995548	1	0.949119	0.967896	0.99668	1	1.01593
	2872800	0.97791	0.990952	0.998223	0.936848	0.949946	1.01973	1	1.02501	0.959121	0.97565	1.01023	0.954645	1.01434	0.985313	0.998331	0.965449	0.988911	0.922131	1.0249	0.968362	1.02959
	2883600	1.01105	0.974036	1.00888	0.905562	0.980086	0.976986	0.984833	1.01703	0.980072	0.988379	1.02106	0.974863	0.990442	0.983397	1.02115	1.00199	0.949772	1.00888	1.01051	0.996045	1.0091
	2894400	0.976211	0.953186	1.01999	0.948436	0.96986	1.02521	1.01046	1.00319	1.0184	0.994466	1.00722	0.999454	1.01434	0.94189	1.03172	1.02326	0.984344	0.984973	1.02601	0.951977	1.04476
	2905200	0.994053	0.980724	0.984007	0.915411	0.990312	0.960548	0.983264	0.978712	0.971896	0.991146	1.01986	0.971585	1.01792	0.989144	0.967724	1.00266	0.955643	0.997268	1.01771	0.99887	1.01138
	2916000	0.994902	0.994099	0.998667	0.949594	0.968245	1.01589	0.998431	1.00266	0.991824	0.997233	1.02828	0.966667	1.03047	0.957216	1.01447	1.00133	0.939335	0.999317	1.04206	1.02373	1.03035
	2926800	1.00382	0.971282	1.01022	0.954229	0.985468	0.980274	0.980126	1.00053	0.994379	0.978971	1.04874	0.974317	0.993429	0.957854	1.01781	0.972757	0.962166	0.982923	0.999447	1.01017	1.04401
	2937600	0.997451	0.963415	1.02132	0.966976	0.959634	0.98137	0.973326	0.994678	0.984159	0.986165	1.00903	0.979781	0.998208	0.994891	1.03395	1.01728	0.952381	0.994536	1.01107	1.00508	1.0129
	2948400	1.00382	0.961841	0.995113	0.949015	0.966631	1.0011	0.997908	1.01064	0.978028	0.986165	0.974128	0.974863	1.02031	0.983397	1.00723	0.989369	0.988258	0.994536	0.959048	0.974011	1.02124
	2959200	1.01317	0.982691	1.01377	0.940904	0.999462	0.984658	0.982218	1.00585	0.977006	0.990592	1.01685	0.979235	1.00478	0.974457	1.00668	1.03123	0.986954	0.996585	1.01882	0.983616	1.05159
	2970000	0.995752	0.97797	1.01111	0.971031	0.976319	0.986849	1.00209	1.01118	0.987225	0.967349	1.03369	0.968306	1.00358	0.988506	1.00668	1.00066	1.00652	0.995219	0.992252	1.00734	1.05235
	2980800	1.01784	0.974036	1.00666	0.958285	0.99408	0.971507	1.01255	0.998403	0.996423	0.987272	0.987966	0.993443	1.00119	0.992976	0.992209	0.98206	0.962166	0.936475	1.01051	1.01469	1.00076
	2991600	0.986406	1.0122	1.04931	0.973349	0.988159	1	0.982218	1.02342	0.985692	0.979524	1.00602	0.975956	1.03345	0.987229	1.01558	0.968771	0.960861	0.978825	1.01107	1.01243	1.05235
	3002400	0.98853	0.969315	1.01599	0.962341	0.96986	0.998356	1.00994	0.974987	0.96883	0.979524	1.00481	0.97377	1.03106	0.982759	1	0.996013	0.937378	0.995902	0.994466	0.998305	1.06222
	3013200	1.02379	0.987411	1.03554	0.949015	0.971475	1.00658	1.00523	1.01011	0.966275	0.998893	1.03129	0.968852	1	0.994253	1.04452	1.00664	0.993477	0.988388	1.0238	1.00226	1.00076
	3024000	1.02124	0.97679	1.01377	0.950174	1.01346	0.977534	0.995816	0.998936	0.963209	0.999447	1.03008	0.956284	1.02151	1.00192	1.00334	0.989369	0.999348	0.982923	1.03431	1	1.0478
	3034800	1.00467	0.981117	1.02888	0.973928	0.996771	0.996712	1.01308	1.01916	0.980583	0.997233	1.04392	0.951913	1.05018	0.962963	1.01614	0.997342	0.973907	1.0123	1.00221	0.967797	1.04704
	3045600	1.0017	1.00511	1.00755	0.990151	0.998924	1.00932	1.0068	1.03193	0.959121	1.00443	0.987365	0.995082	1.03345	0.993614	1.03673	1	0.964775	0.987022	1.03597	1.01638	1.0258
	3056400	1.00637	0.990952	1.03687	0.945539	0.991927	0.992877	1.01778	0.974987	0.982115	1.00277	1.04934	0.99235	1.0454	0.992976	1.0473	0.990698	0.958904	0.956284	0.965689	0.980791	1.01517
	3067200	1.02676	0.995279	1.06042	0.954809	1.00323	0.989041	0.979603	0.997871	0.959121	1.00221	1.00722	0.989617	1.04182	0.998723	0.984418	0.982724	0.964775	0.978825	1.01162	0.982486	1.01442
	3078000	1	1	1	1	1	1	1	1	1	1	1	1	1	1	1	1	1	1	1	1	1

## Sheet: Figure 4a WT
Fig. 4a			Abeta kinetics WT																						Fit
	t (s)	2 uM	2 uM	2 uM	1.5 uM	1.5 uM	1.5 uM	1 uM	1 uM	1 uM	0.7 uM	0.7 uM	0.7 uM	0.3 uM	0.3 uM	0.3 uM	0.2 uM	0.2 uM	0.2 uM	0 uM	0 uM	0 uM			Column1	Column2	Column3	Column4	Column5	Column6	Column7	Column8
	0	0	0	0	0	0	0	0	0	0	0	0	0	0	0	0	0	0	0	0	0	0			time (s)	2	1.5	1	0.7	0.3	0.2	0
	10800	-0.0227273	0.00145138	-0.00859454	-0.0132053	-0.0240437	-0.0157895	0.00135501	-0.0283816	-0.0126292	-0.0135135	-0.0132184	-0.00171135	0.0107978	-0.0124427	-0.00135685	-0.025544	-0.00742115	0.00868056	-0.0109573	-0.02263	-0.0275482			0	0	0	-2.22e-16	0	0	0	0
	21600	-0.0102814	-0.0212869	-0.0182002	-0.0162065	-0.0311475	-0.0347368	0.0176152	0.00664251	-0.00287026	-0.0045045	0.00344828	-0.0022818	-0.0215957	-0.0124427	-0.0237449	0.0113529	0.00463822	-0.00520833	-0.0155709	-0.0311927	-0.0371901			10068.8	1.23e-05	1.23e-05	1.23e-05	1.24e-05	1.24e-05	1.24e-05	1.24e-05
	32400	-0.0232684	-0.0246734	-0.0141557	-0.0228091	-0.031694	-0.0321053	-0.0108401	-0.0338164	-0.0200918	-0.0101351	-0.0293103	-0.00513406	-0.00719856	-0.0333988	-0.0237449	-0.0151372	-0.0306122	0	-0.0161476	-0.0152905	-0.0151515			20137.7	4.94e-05	4.95e-05	4.94e-05	4.97e-05	4.97e-05	4.96e-05	5.01e-05
	43200	-0.0178571	-0.0333817	-0.0222447	-0.0354142	-0.031694	-0.0284211	-0.0182927	-0.044686	-0.0315729	-0.0157658	-0.0212644	-0.0034227	-0.00839832	-0.02685	-0.0345997	-0.0283822	-0.0408163	-0.0199653	-0.0265283	-0.0189602	-0.0206612			30206.5	0.000111366	0.000111586	0.000111524	0.000112628	0.000112733	0.000112147	0.00011469
	54000	-0.0384199	-0.0348331	-0.00252781	-0.0414166	-0.0344262	-0.0331579	-0.000677507	-0.0392512	-0.0258324	-0.0219595	-0.0247126	-0.0119795	-0.0137972	-0.0569745	-0.0359566	-0.0179754	-0.0398887	-0.0251736	-0.0455594	-0.00122324	-0.0447658			40275.4	0.000198521	0.000199201	0.000199009	0.000202482	0.000202815	0.000200961	0.000209077
	64800	-0.0340909	-0.0324141	-0.0156724	-0.0498199	-0.0229508	-0.0505263	-0.0142276	-0.0307971	-0.032721	-0.0242117	-0.0402299	-0.029093	-0.0125975	-0.0320891	-0.0359566	-0.0293283	-0.00463822	-0.015625	-0.0288351	-0.0238532	-0.0495868			50344.2	0.000311304	0.000312945	0.00031248	0.000320969	0.00032179	0.000317235	0.000337345
	75600	-0.0454545	-0.0333817	-0.0156724	-0.0564226	-0.0469945	-0.0447368	-0.00745258	-0.0452899	-0.0172216	-0.0213964	-0.0390805	-0.0182544	-0.0125975	-0.0392927	-0.0488467	-0.0321665	-0.0185529	-0.0164931	-0.0242215	-0.0330275	-0.0523416			60413.1	0.000450282	0.000453665	0.000452705	0.000470396	0.000472119	0.000462581	0.000505089
	86400	-0.0151515	-0.0358007	-0.0222447	-0.0420168	-0.0420765	-0.0478947	0.00135501	-0.031401	-0.0309989	-0.0146396	-0.0408046	-0.0199658	-0.00419916	-0.0537001	-0.0468114	-0.0312204	-0.0565863	-0.0381944	-0.0219146	-0.030581	-0.0406336			70481.9	0.000616161	0.000622412	0.000620634	0.00065367	0.000656912	0.000639015	0.000719617
	97200	-0.0470779	-0.0377358	-0.016178	-0.0462185	-0.0453552	-0.0421053	-0.045393	-0.0440821	-0.0281286	-0.0275901	-0.0344828	-0.0262407	-0.0167966	-0.0628684	-0.0502035	-0.0368969	-0.0538033	-0.00347222	-0.0334487	-0.0287462	-0.0365014			80550.8	0.000809783	0.000820451	0.000817411	0.000874354	0.000879986	0.000848985	0.000990263
	108000	-0.0411255	-0.0411224	-0.0136502	-0.0594238	-0.0459016	-0.0468421	-0.0460705	-0.0416667	-0.0361653	-0.0343468	-0.0396552	-0.0410724	-0.019796	-0.0360183	-0.0522388	-0.0331126	-0.0667904	-0.0303819	-0.0374856	-0.0232416	-0.0447658			90619.6	0.00103214	0.00104926	0.00104437	0.00113673	0.00114594	0.0010954	0.00132878
	118800	-0.038961	-0.0343493	-0.0212336	-0.0828331	-0.0377049	-0.0373684	-0.0155827	-0.0495169	-0.0344432	-0.0427928	-0.0465517	-0.0359384	-0.0359928	-0.0543549	-0.0434193	-0.0321665	-0.0454545	-0.0416667	-0.0651672	-0.0379205	-0.0268595			100688	0.00128436	0.00131056	0.00130307	0.00144589	0.00146027	0.00138166	0.00174983
	129600	-0.0535714	-0.0416062	-0.0202224	-0.0594238	-0.0628415	-0.0321053	-0.0372629	-0.0464976	-0.0413318	-0.0304054	-0.045977	-0.0188249	-0.0215957	-0.0478062	-0.0542741	-0.0491958	-0.0853432	-0.0225694	-0.0582468	-0.0116208	-0.0316804			110757	0.00156774	0.0016063	0.00159526	0.0018078	0.00182941	0.00171174	0.00227159
	140400	-0.0459957	-0.0338655	-0.0262892	-0.0738295	-0.0480874	-0.0521053	-0.0406504	-0.0452899	-0.0528129	-0.0298423	-0.0425287	-0.0233885	-0.0371926	-0.081205	-0.0481683	-0.0350047	-0.0482375	-0.0355903	-0.0519031	-0.0281346	-0.0454545			120826	0.00188371	0.00193869	0.00192292	0.00222946	0.00226094	0.00209016	0.00291651
	151200	-0.0362554	-0.0527334	-0.0323559	-0.0786315	-0.0502732	-0.0484211	-0.050813	-0.0458937	-0.0396096	-0.0461712	-0.0528736	-0.034227	-0.0275945	-0.0635232	-0.0454545	-0.0652791	-0.0760668	-0.0581597	-0.0507497	-0.0360856	-0.0557851			130895	0.0022339	0.0023102	0.00228828	0.00271895	0.00276368	0.00252214	0.00371219
	162000	-0.0503247	-0.0546686	-0.0283114	-0.0696279	-0.0546448	-0.05	-0.046748	-0.0531401	-0.043054	-0.0439189	-0.0591954	-0.0444952	-0.0185963	-0.0609037	-0.0705563	-0.0652791	-0.0751391	-0.0520833	-0.0397924	-0.0391437	-0.0564738			140964	0.00262008	0.0027236	0.0026938	0.00328568	0.00334785	0.00301358	0.00469247
	172800	-0.0465368	-0.0570876	-0.0343782	-0.0876351	-0.0562842	-0.0626316	-0.0433604	-0.0380435	-0.0574053	-0.0433559	-0.0373563	-0.0416429	-0.0185963	-0.0707269	-0.0658073	-0.0756859	-0.0844156	-0.0355903	-0.0403691	-0.0342508	-0.0709366			151033	0.00304421	0.00318196	0.00314223	0.00394043	0.00402529	0.0035712	0.00589876
	183600	-0.0514069	-0.0541848	-0.0313448	-0.0594238	-0.0557377	-0.0505263	-0.0223577	-0.0567633	-0.0533869	-0.0388514	-0.0385057	-0.034227	-0.0377924	-0.0635232	-0.0603799	-0.037843	-0.0649351	-0.0598958	-0.0605536	-0.0232416	-0.0853994			161102	0.00350844	0.00368865	0.00363658	0.00469563	0.00480965	0.00420257	0.00738151
	194400	-0.0579004	-0.0599903	-0.033367	-0.0720288	-0.0546448	-0.0378947	-0.0352304	-0.0567633	-0.0487945	-0.0484234	-0.012069	-0.0193953	-0.0407918	-0.0713818	-0.0603799	-0.0567644	-0.0742115	-0.0659722	-0.0542099	-0.0281346	-0.0413223			171170	0.00401511	0.0042474	0.00418016	0.00556553	0.00571664	0.00491622	0.00920204
	205200	-0.0535714	-0.0401548	-0.0303337	-0.0726291	-0.047541	-0.0468421	-0.0331978	-0.0567633	-0.0487945	-0.0422297	-0.0218391	-0.0216771	-0.0233953	-0.0628684	-0.0576662	-0.0558184	-0.0519481	-0.0564236	-0.0657439	-0.0446483	-0.0681818			181239	0.00456676	0.00486232	0.00477659	0.00656643	0.00676431	0.00572175	0.0114346
	216000	-0.0492424	-0.0416062	-0.0151668	-0.047419	-0.0393443	-0.0326316	-0.0460705	-0.0513285	-0.0367394	-0.0247748	-0.000574713	-0.0205362	-0.0191962	-0.0537001	-0.0624152	-0.0274361	-0.0602968	-0.0555556	-0.0547866	-0.0458716	-0.0454545			191308	0.00516617	0.00553789	0.00542984	0.00771693	0.00797331	0.00662991	0.0141686
	226800	-0.038961	-0.0411224	-0.0358948	-0.0594238	-0.0284153	-0.0189474	-0.0230352	-0.0464976	-0.0292767	-0.0247748	-0.00287356	-0.00285225	-0.019796	-0.0589391	-0.0474898	-0.0577105	-0.0593692	-0.0442708	-0.0409458	-0.0397554	-0.0399449			201377	0.0058163	0.006279	0.00614422	0.00903822	0.00936727	0.00765275	0.0175112
	237600	-0.0367965	-0.0445089	-0.0389282	-0.0504202	-0.015847	-0.0168421	0.00271003	-0.053744	-0.0505166	-0.0405405	0.012069	0.0022818	-0.0359928	-0.0392927	-0.0434193	-0.0719016	-0.0788497	-0.0303819	-0.0167243	-0.0568807	-0.0206612			211446	0.0065204	0.00709101	0.00692443	0.0105544	0.0109731	0.00880373	0.0215899
	248400	-0.017316	-0.0406386	-0.0313448	-0.0438175	0.000546448	0.00631579	-0.00406504	-0.0283816	-0.0315729	-0.0185811	0.0183908	-0.00741586	-0.0293941	-0.0654879	-0.0569878	-0.0756859	-0.0649351	-0.0460069	-0.0247982	-0.0379205	-0.0337466			221515	0.00728192	0.00797973	0.00777557	0.0122927	0.0128215	0.0100978	0.0265553
	259200	-0.0248918	-0.0348331	-0.0343782	-0.0444178	-0.00819672	-0.00315789	-0.00609756	-0.035628	-0.0292767	-0.0202703	0.0132184	0.0011409	-0.0227954	-0.0550098	-0.0468114	-0.0482498	-0.0538033	-0.03125	-0.00980392	-0.040367	0.00344353			231583	0.00810461	0.00895148	0.00870314	0.0142841	0.014947	0.0115518	0.0325829
	270000	0.00595238	-0.030479	-0.0490394	-0.0156062	0.000546448	0.0210526	-0.00474255	-0.0157005	-0.0442021	-0.0146396	0.0448276	0.0136908	-0.0227954	-0.0550098	-0.0373134	-0.0709555	-0.0148423	-0.0190972	0.0242215	-0.00917431	0			241652	0.00899246	0.0100131	0.00971311	0.0165632	0.0173891	0.0131841	0.0398753
	280800	-0.0243506	-0.0198355	-0.0313448	-0.0282113	0.020765	0.00210526	0.0121951	-0.00422705	-0.0396096	-0.00506757	0.0408046	0.034227	-0.00479904	-0.0373281	-0.0373134	-0.0425733	-0.0408163	-0.03125	0.0403691	-0.00244648	0.0172176			251721	0.00994977	0.0111721	0.010812	0.0191692	0.0201918	0.0150152	0.0486619
	291600	-0.0021645	-0.0198355	-0.0187058	-0.00660264	0.0459016	0.0294737	-0.00203252	-0.00362319	-0.0407578	-0.00563063	0.0511494	0.0450656	-0.0161968	-0.0183366	-0.0149254	-0.038789	-0.0352505	0.0104167	0.0565167	-0.00672783	0.0461433			261790	0.0109811	0.0124364	0.0120066	0.0221457	0.0234047	0.017068	0.0591973
	302400	0.00811688	-0.0111272	-0.0171891	0.012605	0.0601093	0.0410526	0.0155827	-0.00120773	-0.0298507	0.00563063	0.0758621	0.0587564	-0.00479904	-0.0301244	-0.00203528	-0.0397351	-0.0102041	-0.0121528	0.0853518	0.0165138	0.0599174			271859	0.0120914	0.0138147	0.0133045	0.0255415	0.0270829	0.0193672	0.0717564
	313200	0.0221861	-0.0159652	-0.0267947	0.0438175	0.0437158	0.0510526	0.0298103	-0.00301932	-0.043054	0.0185811	0.0706897	0.0690245	0.00839832	-0.0209561	0.0115332	-0.0236518	-0.00556586	0.00868056	0.119377	0.0587156	0.114325			281928	0.0132859	0.0153165	0.0147138	0.0294103	0.0312878	0.0219404	0.0866259
	324000	0.0189394	-0.00338655	-0.0111223	0.0480192	0.0775956	0.0442105	0.0264228	0.0241546	-0.0505166	0.0309685	0.0954023	0.058186	0.0209958	-0.0150622	0.00339213	-0.0170293	0.012987	0.0208333	0.163206	0.0636086	0.15978			291996	0.0145702	0.0169516	0.016243	0.0338116	0.0360868	0.0248177	0.10409
	334800	0.0384199	0.00290276	0.00404449	0.0318127	0.0644809	0.0657895	0.0359079	0.0150966	-0.0482204	0.0349099	0.105172	0.0770108	0.0215957	-0.0130976	0.0189959	0.00756859	0.0176252	0.0407986	0.22722	0.0715596	0.181129			302065	0.0159501	0.0187309	0.0179014	0.0388103	0.0415536	0.0280317	0.124413
	345600	0.0422078	-0.000967586	-0.00606673	0.0726291	0.0748634	0.0694737	0.0460705	0.0199275	-0.0384615	0.0489865	0.110345	0.0735881	0.0359928	0.0248854	0.0183175	-0.0198676	0.0166976	0.0303819	0.256632	0.0984709	0.22865			312134	0.017432	0.0206661	0.0196989	0.0444767	0.0477679	0.0316182	0.147811
	356400	0.0481602	0.000483793	-0.0293225	0.105042	0.0972678	0.0952632	0.046748	0.0332126	-0.032721	0.0529279	0.114368	0.104392	0.040192	0.0235756	0.0135685	0.00473037	0.0306122	0.0381944	0.305075	0.148624	0.304408			322203	0.0190225	0.0227694	0.021646	0.0508864	0.0548152	0.0356153	0.174429
	367200	0.0568182	0.0169328	-0.0106168	0.0822329	0.104372	0.0842105	0.0420054	0.0271739	-0.043628	0.0703829	0.144828	0.0975471	0.055189	0.0340537	0.0447761	0.00189215	0.0426716	0.0607639	0.350634	0.182875	0.375344			332272	0.0207287	0.025054	0.023754	0.0581197	0.0627855	0.0400646	0.204309
	378000	0.0638528	0.00435414	-0.00303337	0.103241	0.116393	0.103158	0.0826558	0.0428744	-0.0264064	0.0681306	0.177586	0.11409	0.0671866	0.0451866	0.0678426	0.0037843	0.0816327	0.0364583	0.439446	0.244648	0.426997			342341	0.0225581	0.027534	0.0260347	0.0662607	0.0717727	0.04501	0.237363
	388800	0.0741342	0.0183841	-0.00707786	0.117047	0.112568	0.122105	0.0813008	0.0525362	-0.0453502	0.0917793	0.198851	0.132915	0.0773845	0.0779306	0.0624152	0.000946074	0.0844156	0.0651042	0.458478	0.301529	0.442149			352410	0.0245186	0.0302244	0.0285008	0.0753959	0.0818723	0.0504982	0.273359
	399600	0.099026	0.0358007	-0.00808898	0.134454	0.13224	0.143158	0.101626	0.0458937	-0.0252583	0.097973	0.192529	0.150029	0.0953809	0.0798952	0.0963365	0.0312204	0.0853432	0.0711806	0.554787	0.337615	0.535813			362478	0.0266183	0.0331408	0.0311658	0.0856128	0.0931793	0.0565783	0.311918
	410400	0.0779221	0.030479	-0.00657229	0.142257	0.122951	0.133158	0.0894309	0.0573671	-0.0373134	0.123311	0.221264	0.162008	0.113977	0.121807	0.0963365	0.076632	0.101113	0.100694	0.585352	0.419572	0.592975			372547	0.0288661	0.0363	0.0340436	0.0969974	0.105785	0.0633013	0.352523
	421200	0.0979437	0.0507983	0.0146613	0.120648	0.179781	0.148947	0.0995935	0.0791063	-0.0338691	0.127252	0.235057	0.154022	0.115777	0.144073	0.139077	0.0141911	0.131725	0.0911458	0.621684	0.458716	0.637741			382616	0.0312711	0.0397195	0.0371492	0.109632	0.119775	0.0707196	0.394554
	432000	0.110931	0.0498307	0.00151668	0.161465	0.155738	0.118421	0.132114	0.0700483	-0.00803674	0.126689	0.267816	0.20308	0.15057	0.146693	0.154003	0.064333	0.102968	0.136285	0.716263	0.514373	0.69697			392685	0.0338428	0.0434176	0.040498	0.123591	0.135222	0.0788863	0.437328
	442800	0.126623	0.0541848	0.00657229	0.186074	0.176503	0.15	0.137534	0.0857488	-0.0367394	0.132883	0.292529	0.191671	0.180564	0.144728	0.156716	0.0624409	0.158627	0.121528	0.698385	0.545566	0.704545			402754	0.0365913	0.0474134	0.0441063	0.138938	0.152184	0.0878546	0.480148
	453600	0.140693	0.0657958	-0.00202225	0.184874	0.18306	0.168947	0.130081	0.080314	-0.0246843	0.165541	0.306897	0.217342	0.20036	0.197119	0.20692	0.0870388	0.170686	0.131944	0.759516	0.592049	0.733471			412823	0.0395268	0.0517269	0.0479909	0.155721	0.170699	0.0976761	0.522353
	464400	0.126623	0.0643445	0.0141557	0.211285	0.192896	0.169474	0.134824	0.120773	-0.0292767	0.197072	0.34023	0.252139	0.20096	0.225278	0.234057	0.0936613	0.222635	0.161458	0.794694	0.663609	0.788567			422891	0.0426602	0.0563784	0.0521693	0.173972	0.190779	0.1084	0.563353
	475200	0.136905	0.0832124	0.00606673	0.222689	0.204372	0.193684	0.118564	0.102053	-0.0132032	0.199324	0.372989	0.274387	0.219556	0.258677	0.269335	0.138127	0.222635	0.188368	0.813725	0.698471	0.80854			432960	0.0460026	0.061389	0.0566594	0.193697	0.212409	0.120073	0.602662
	486000	0.136905	0.0875665	0.0273003	0.229292	0.228415	0.205789	0.141599	0.103865	-0.00344432	0.227477	0.389655	0.288648	0.294541	0.315652	0.2673	0.113529	0.25603	0.176215	0.822376	0.722936	0.812672			443029	0.0495656	0.0667803	0.0614796	0.214877	0.23554	0.132733	0.639905
	496800	0.165043	0.10208	0.0171891	0.234094	0.228415	0.217895	0.147019	0.119565	0.00172216	0.246059	0.437931	0.332002	0.319136	0.332678	0.313433	0.147588	0.288497	0.228299	0.856401	0.798777	0.819559			453098	0.053361	0.0725738	0.0666487	0.237464	0.26009	0.146414	0.674824
	507600	0.172078	0.109821	0.0232558	0.22569	0.226776	0.227368	0.157859	0.15157	0.000574053	0.261261	0.472989	0.356532	0.369526	0.368697	0.338535	0.155156	0.313544	0.230035	0.846021	0.814679	0.843664			463167	0.0574007	0.0787913	0.0721855	0.261379	0.285942	0.161139	0.707267
	518400	0.168831	0.100145	0.0252781	0.255102	0.245902	0.225263	0.179539	0.147343	0.0177956	0.287162	0.521264	0.381061	0.373725	0.403405	0.386024	0.182592	0.331169	0.257812	0.88639	0.866667	0.849174			473236	0.0616973	0.0854545	0.0781092	0.286514	0.312946	0.176922	0.737173
	529200	0.181277	0.105951	0.0283114	0.27551	0.260656	0.213684	0.194444	0.142512	0.0287026	0.309122	0.577011	0.420422	0.39952	0.459725	0.410448	0.184484	0.346939	0.289062	0.871396	0.922936	0.871901			483305	0.0662631	0.0925845	0.0844384	0.312731	0.340924	0.193763	0.764557
	540000	0.185065	0.139816	0.0404449	0.272509	0.274863	0.241053	0.168022	0.145531	0.0309989	0.367117	0.605747	0.44267	0.45111	0.487885	0.47829	0.205298	0.3859	0.269965	0.884083	0.885015	0.882231			493373	0.0711107	0.100202	0.0911918	0.339865	0.369672	0.211648	0.789488
	550800	0.196429	0.134978	0.028817	0.294118	0.259016	0.237895	0.183604	0.169082	0.0287026	0.390203	0.590805	0.490017	0.467906	0.530452	0.502714	0.23368	0.400742	0.311632	0.882353	0.936391	0.87259			503442	0.0762527	0.108326	0.0983872	0.367732	0.398969	0.230551	0.812079
	561600	0.202381	0.16449	0.0343782	0.288115	0.29235	0.268421	0.228997	0.179348	0.0505166	0.418919	0.633908	0.50599	0.517097	0.56778	0.554274	0.269631	0.442486	0.3125	0.910035	1.00734	0.879477			513511	0.0817018	0.116975	0.106042	0.396131	0.428586	0.250426	0.832468
	572400	0.208874	0.157716	0.0323559	0.295318	0.292896	0.279474	0.22561	0.158816	0.0562572	0.425113	0.690805	0.555048	0.535093	0.562541	0.592266	0.274361	0.466605	0.376736	0.932526	1.02202	0.910468			523580	0.0874701	0.126166	0.114172	0.424852	0.45829	0.271214	0.850809
	583200	0.208874	0.171263	0.0606673	0.316327	0.293443	0.295789	0.24729	0.217391	0.0608496	0.488739	0.713793	0.581289	0.572286	0.666667	0.625509	0.265847	0.503711	0.384549	0.900231	1.04587	0.926309			533649	0.0935699	0.135912	0.122793	0.453681	0.487855	0.292841	0.867263
	594000	0.237013	0.161103	0.0525784	0.338535	0.32459	0.301053	0.237805	0.213164	0.0700344	0.536036	0.754023	0.586994	0.607079	0.642436	0.679783	0.333018	0.532468	0.416667	0.903691	1.06055	0.953857			543718	0.100013	0.146226	0.131916	0.482412	0.517068	0.315217	0.88199
	604800	0.238636	0.198355	0.0631951	0.330132	0.323497	0.302105	0.28523	0.226449	0.076349	0.529279	0.758621	0.64518	0.631074	0.711198	0.717096	0.3614	0.53154	0.479167	0.930796	1.06422	0.922865			553786	0.10681	0.157116	0.141555	0.510848	0.545734	0.338239	0.895147
	615600	0.272186	0.19255	0.0753286	0.343337	0.342623	0.326842	0.284553	0.234903	0.0746269	0.595158	0.758621	0.650884	0.662867	0.748527	0.757802	0.407758	0.56308	0.458333	0.924452	1.09725	0.905647			563855	0.113972	0.168589	0.151716	0.538805	0.573681	0.361795	0.906884
	626400	0.251082	0.214804	0.0768453	0.339136	0.338798	0.333684	0.269648	0.245169	0.0889782	0.606419	0.824138	0.707929	0.671266	0.767518	0.800543	0.401135	0.607607	0.514757	0.941176	1.05688	0.960055			573924	0.121508	0.180646	0.162407	0.566122	0.600762	0.385763	0.917342
	637200	0.25487	0.234156	0.0697674	0.363745	0.369945	0.338947	0.29336	0.241546	0.101033	0.653716	0.831609	0.730177	0.719856	0.791094	0.814111	0.471145	0.643785	0.541667	0.946943	1.0318	0.937328			583993	0.129428	0.193285	0.173631	0.592659	0.626859	0.410015	0.926649
	648000	0.263528	0.239478	0.0803842	0.381152	0.348087	0.344211	0.29607	0.277174	0.114811	0.684685	0.872414	0.743297	0.763047	0.828422	0.856174	0.445601	0.703154	0.553819	0.949827	1.0581	0.949036			594062	0.137738	0.2065	0.185388	0.6183	0.651877	0.434424	0.934926
	658800	0.276515	0.262216	0.0950455	0.381753	0.378689	0.372632	0.294038	0.278382	0.116533	0.721847	0.90977	0.788363	0.757648	0.856582	0.864993	0.558184	0.74397	0.544271	0.93714	1.00245	0.923554			604131	0.146445	0.22028	0.197675	0.642952	0.675749	0.45886	0.942282
	669600	0.284091	0.26657	0.10819	0.401561	0.404372	0.410526	0.319783	0.305556	0.123421	0.746059	0.895977	0.780947	0.80024	0.869024	0.910448	0.538316	0.702226	0.605035	0.917532	0.994495	0.938705			614199	0.155554	0.234609	0.210485	0.666544	0.69843	0.483198	0.948816
	680400	0.275433	0.304306	0.102123	0.390756	0.412568	0.384737	0.330623	0.334541	0.145235	0.73705	0.864943	0.82259	0.829034	0.898494	0.940977	0.5421	0.743043	0.634549	0.918108	0.976758	0.94146			624268	0.165068	0.249468	0.223807	0.689029	0.719899	0.507319	0.954616
	691200	0.313853	0.309627	0.12184	0.411765	0.434973	0.422632	0.340786	0.365942	0.150976	0.788288	0.88908	0.824301	0.839232	0.931238	0.956581	0.578997	0.750464	0.679688	0.957324	1.00183	0.973829			634337	0.174989	0.264831	0.237627	0.710378	0.740149	0.531111	0.959765
	702000	0.317641	0.328979	0.125379	0.432173	0.447541	0.427368	0.381436	0.368961	0.14868	0.807432	0.91092	0.768397	0.84763	0.924689	0.958616	0.649953	0.741187	0.681424	0.931949	0.960245	0.961433			644406	0.185316	0.280667	0.251924	0.73058	0.759192	0.554473	0.964332
	712800	0.333874	0.367683	0.147118	0.443577	0.466667	0.426842	0.409214	0.386473	0.167049	0.837838	0.878736	0.86138	0.85003	0.945645	0.970149	0.650899	0.789425	0.720486	0.934256	0.994495	0.94146			654475	0.196046	0.296944	0.266678	0.749638	0.777049	0.577315	0.968384
	723600	0.337662	0.39284	0.138524	0.470588	0.447541	0.486842	0.426829	0.394928	0.168772	0.898649	0.870115	0.830576	0.866827	0.931893	1.00678	0.645222	0.805195	0.710938	0.94406	0.975535	0.972452			664544	0.207176	0.313622	0.281861	0.767568	0.793755	0.599559	0.971977
	734400	0.340368	0.386067	0.174924	0.453181	0.491257	0.478421	0.444444	0.425121	0.198622	0.879505	0.88908	0.856246	0.90042	0.977079	1.06377	0.710501	0.830241	0.794271	0.983852	1.01284	0.951791			674613	0.218697	0.330659	0.297442	0.784395	0.80935	0.621139	0.975163
	745200	0.366342	0.412192	0.169869	0.480192	0.498907	0.507895	0.455962	0.442633	0.203789	0.869932	0.9	0.819167	0.892621	0.985593	1.05767	0.711447	0.831169	0.736979	0.987889	0.948624	0.962121			684681	0.230602	0.348009	0.313389	0.800154	0.823881	0.642002	0.977988
	756000	0.379329	0.451863	0.173407	0.5	0.502186	0.502105	0.47019	0.460749	0.206659	0.911599	0.901724	0.830006	0.926815	0.967911	1.09227	0.754021	0.80705	0.731771	0.944637	1.0318	0.944904			694750	0.242878	0.365624	0.329663	0.814883	0.837397	0.662105	0.980492
	766800	0.371753	0.444122	0.207786	0.503001	0.506557	0.515263	0.516938	0.481884	0.251435	0.936937	0.929885	0.827153	0.937013	1.00196	1.06377	0.735099	0.866419	0.795139	0.970012	1.01651	0.954545			704819	0.255512	0.383453	0.346225	0.828626	0.849951	0.681417	0.982712
	777600	0.377165	0.482342	0.197674	0.530012	0.551913	0.538947	0.49729	0.528382	0.253731	0.905968	0.899425	0.884769	0.932214	1.00327	1.07734	0.779565	0.8859	0.804688	0.964245	0.980428	1.00551			714888	0.268488	0.401444	0.363034	0.841431	0.861596	0.699919	0.984679
	788400	0.397186	0.463474	0.22093	0.539016	0.542077	0.568421	0.542683	0.552536	0.270953	0.966216	0.894253	0.845978	0.943011	0.989522	1.11533	0.837275	0.888683	0.842882	0.987313	1.00061	0.9573			724957	0.281788	0.419545	0.380045	0.853346	0.872387	0.717599	0.986423
	799200	0.428571	0.485728	0.226997	0.541417	0.576503	0.584737	0.560298	0.551932	0.268657	0.907095	0.93908	0.903594	0.956209	1.0275	1.09159	0.843898	0.916512	0.78125	0.950404	0.994495	0.962121			735026	0.29539	0.437702	0.397212	0.864419	0.882376	0.734455	0.987969
	810000	0.435606	0.550073	0.256825	0.557623	0.587432	0.621579	0.579268	0.57186	0.299082	0.920045	0.9	0.867655	0.955609	0.981663	1.07938	0.877956	0.893321	0.815104	0.981546	0.995719	0.960055			745094	0.309273	0.455864	0.414491	0.8747	0.891614	0.75049	0.989338
	820800	0.44697	0.548137	0.255308	0.556423	0.625137	0.61	0.588076	0.602053	0.311137	0.914977	0.896552	0.86138	0.952609	0.999345	1.05699	0.846736	0.937848	0.768229	0.968858	1.01284	0.977961			755163	0.323413	0.473978	0.431834	0.884237	0.900152	0.765715	0.990552
	831600	0.488636	0.567489	0.277553	0.579232	0.597268	0.601053	0.628049	0.625604	0.315729	0.940315	0.936207	0.891614	0.964007	1.02227	1.06581	0.942289	0.949907	0.813368	0.934256	1.01651	0.963499			765232	0.337783	0.491995	0.449196	0.893076	0.908038	0.780146	0.991628
	842400	0.484307	0.571359	0.294237	0.609844	0.612022	0.633684	0.629404	0.625	0.328358	0.959459	0.915517	0.908728	0.974205	0.989522	1.06716	0.890255	0.887755	0.822049	0.987889	1.03976	0.957989			775301	0.352356	0.509868	0.466532	0.901264	0.915318	0.793802	0.992581
	853200	0.524892	0.591195	0.305359	0.597239	0.636066	0.634737	0.664634	0.666063	0.367968	0.942568	0.95	0.907587	0.988602	0.989522	1.08277	0.977294	0.930427	0.84809	0.968858	1.04893	0.988981			785370	0.367104	0.527553	0.483797	0.908843	0.922034	0.806706	0.993426
	864000	0.524892	0.604741	0.346815	0.620048	0.664481	0.662632	0.679539	0.68599	0.381745	0.934122	0.925862	0.917285	0.985003	1.0406	1.05427	0.882687	0.8859	0.768229	0.957901	1.00428	0.979339			795439	0.381996	0.545007	0.50095	0.915856	0.928228	0.818885	0.994175
	874800	0.512446	0.600387	0.343276	0.630252	0.653552	0.695789	0.694444	0.689614	0.413318	0.940315	0.945402	0.920707	0.944811	1.03602	1.02035	0.935667	0.915584	0.805556	1.00058	1.05138	0.99449			805508	0.397004	0.562193	0.517951	0.922341	0.933939	0.830364	0.994838
	885600	0.550866	0.632801	0.381699	0.62545	0.704372	0.696842	0.713415	0.727657	0.442595	0.939189	0.964943	0.932116	0.980204	1.02292	1.05427	0.921476	0.961039	0.827257	0.968281	1.00428	1.02135			815576	0.412095	0.579076	0.534761	0.928336	0.939201	0.841174	0.995426
	896400	0.534091	0.673924	0.386249	0.635654	0.674863	0.702105	0.766938	0.724638	0.435706	0.979167	0.978736	0.925841	0.982603	0.993451	1.00611	0.876064	0.942486	0.84375	0.939446	1.02385	0.989669			825645	0.427239	0.595626	0.551346	0.933876	0.94405	0.851344	0.995947
	907200	0.587121	0.655539	0.432255	0.669868	0.712568	0.716316	0.784553	0.779589	0.465557	0.940315	0.923563	0.940103	0.979004	0.99738	1.0156	0.954588	0.92115	0.856771	0.956747	1.01957	1.0241			835714	0.442407	0.611814	0.567675	0.938994	0.948516	0.860903	0.996409
	918000	0.597403	0.674891	0.413043	0.691477	0.74153	0.687368	0.806233	0.775966	0.479334	0.986486	0.977586	0.956075	0.988002	1.01375	0.99118	0.931883	0.96475	0.845486	0.963091	1.0104	0.966253			845783	0.457566	0.627618	0.583717	0.943721	0.952629	0.869882	0.996818
	928800	0.587662	0.693275	0.455511	0.683673	0.693989	0.673684	0.825881	0.774155	0.473594	0.95045	0.951149	0.933828	1.0042	1.00917	1.01221	0.966887	0.95269	0.875	0.978085	1.04037	1.01102			855852	0.472689	0.643018	0.599446	0.948086	0.956416	0.878309	0.99718
	939600	0.621753	0.698113	0.467644	0.687875	0.738251	0.703684	0.839431	0.794686	0.518944	0.940315	0.977586	0.977182	0.982004	1.04977	0.957938	0.94702	0.960111	0.84809	0.965398	1.0104	0.931818			865921	0.487746	0.657997	0.614841	0.952116	0.959903	0.886215	0.997501
	950400	0.633117	0.71553	0.501517	0.677071	0.720765	0.747368	0.860434	0.833937	0.56085	0.906532	0.941379	0.948089	1.0054	1.04191	0.997286	0.974456	0.98423	0.902778	0.978085	0.998777	0.984848			875989	0.502709	0.672543	0.629881	0.955835	0.963112	0.893627	0.997786
	961200	0.635281	0.714562	0.504044	0.719688	0.756284	0.707368	0.884146	0.820652	0.567164	0.938626	0.97931	0.935539	0.994601	1.0334	1.00339	0.940397	0.937848	0.863715	0.917532	1.02691	1.01309			886058	0.517552	0.686646	0.644549	0.959268	0.966066	0.900572	0.998038
	972000	0.643939	0.727625	0.538423	0.720888	0.734973	0.722105	0.876694	0.838768	0.609644	0.939752	0.971839	0.935539	0.990402	1.02554	0.945726	0.943236	0.915584	0.859375	0.999423	0.994495	0.996556			896127	0.532251	0.7003	0.658832	0.962435	0.968785	0.907078	0.998261
	982800	0.679654	0.731011	0.542973	0.752101	0.728415	0.764211	0.888211	0.835749	0.608496	0.889077	0.957471	0.939532	1.0078	1.06483	0.995929	0.930937	0.999072	0.83941	0.964245	1.0055	0.983471			906196	0.546781	0.713499	0.672719	0.965358	0.971286	0.91317	0.998459
	993600	0.699675	0.751814	0.560667	0.766507	0.765574	0.766842	0.915312	0.841787	0.60333	0.940878	0.974713	0.957216	0.9988	1.02816	0.966079	0.991485	0.967532	0.867188	0.971742	1.00061	0.988292			916265	0.561121	0.726243	0.686201	0.968054	0.973588	0.918872	0.998635
	1004400	0.695887	0.74746	0.602123	0.743097	0.776503	0.755789	0.936992	0.862923	0.622273	0.932432	0.97069	0.965203	0.988602	1.03012	0.968114	0.977294	0.990724	0.857639	0.987313	1.02752	0.980716			926334	0.575252	0.738533	0.699272	0.970541	0.975706	0.924208	0.99879
	1015200	0.720238	0.776971	0.591507	0.759304	0.76612	0.771579	0.915312	0.888285	0.647532	0.940315	0.98046	0.952653	1.0216	1.03798	0.988467	0.955535	0.956401	0.875868	0.967705	1.00489	0.995179			936403	0.589154	0.750372	0.711929	0.972836	0.977654	0.929199	0.998928
	1026000	0.737013	0.791001	0.605662	0.757503	0.772678	0.772632	0.95935	0.911232	0.676234	0.910473	0.972989	0.989732	0.9988	1.02685	0.970149	0.980132	0.932282	0.915799	0.951557	1.00489	0.98416			946471	0.602811	0.761763	0.72417	0.974952	0.979446	0.933867	0.99905
	1036800	0.722944	0.786164	0.627401	0.766507	0.759016	0.804211	0.962737	0.907005	0.690011	0.979167	0.994828	1.01369	1.02999	1.05697	0.983718	0.979186	0.963822	0.862847	0.978085	0.997554	1.02135			956540	0.61621	0.772713	0.735997	0.976904	0.981095	0.938232	0.999158
	1047600	0.77868	0.787615	0.645096	0.786315	0.77377	0.768421	0.966125	0.91244	0.6969	0.941441	0.991379	0.953793	1.04199	1.01834	0.9654	1.00662	0.944341	0.925347	0.951557	0.982875	1.00482			966609	0.629336	0.78323	0.74741	0.978704	0.982612	0.942312	0.999254
	1058400	0.798701	0.819545	0.670374	0.804322	0.80929	0.764211	0.947832	0.911836	0.716418	0.964527	0.975287	0.970907	1.02999	1.05828	0.957259	0.981079	0.969388	0.911458	0.99827	0.995719	0.985537			976678	0.64218	0.793322	0.758413	0.980364	0.984008	0.946127	0.999339
	1069200	0.805195	0.819061	0.663296	0.801321	0.810929	0.771053	0.987805	0.916667	0.710677	0.917793	1.00632	0.969196	1.03839	1.02227	0.947083	0.954588	0.998145	0.868924	0.977509	0.99633	1.00551			986747	0.65473	0.802999	0.769012	0.981895	0.985291	0.949691	0.999414
	1080000	0.801948	0.831156	0.664813	0.818727	0.835519	0.784211	1.01287	0.959541	0.779564	0.94482	0.954023	0.966914	0.995801	1.00458	0.970828	0.969726	0.973098	0.888021	0.986736	1.00183	0.985537			996816	0.666981	0.812271	0.779213	0.983306	0.986472	0.953022	0.999481
	1090800	0.805195	0.819061	0.688574	0.848739	0.829508	0.791579	1.01016	0.975845	0.735936	0.932995	0.993103	0.957216	0.995801	1.03078	0.974898	1	0.988868	0.893229	0.987313	1.02936	1.02066			1.00688e+06	0.678926	0.821149	0.789022	0.984608	0.987558	0.956135	0.99954
	1101600	0.825758	0.806967	0.677958	0.826531	0.838798	0.791579	1.02371	0.938406	0.785878	0.935248	0.987931	1.02168	0.988002	1.03143	0.96133	0.985809	0.944341	0.91059	1.00173	1.02875	0.996556			1.01695e+06	0.690559	0.829645	0.798449	0.985808	0.988557	0.959042	0.999593
	1112400	0.810065	0.83551	0.703236	0.871549	0.806557	0.787895	1.06707	0.927536	0.822618	0.983671	0.964368	0.992584	1.0228	1.02816	0.909769	0.969726	0.924861	0.929688	0.956171	1.01346	0.970386			1.02702e+06	0.701878	0.837769	0.807501	0.986915	0.989475	0.961758	0.999639
	1123200	0.837662	0.822448	0.71183	0.831933	0.837158	0.823684	1.01965	0.927536	0.812859	0.938626	0.978736	0.984598	0.974805	1.04191	0.943012	1.0123	0.94898	0.901042	0.997693	0.999388	1.02961			1.03709e+06	0.712881	0.845536	0.816188	0.987936	0.99032	0.964295	0.99968
	1134000	0.844156	0.848573	0.685541	0.819328	0.846995	0.842105	1.05217	0.952899	0.808266	0.951577	0.99023	0.993725	0.996401	1.03536	0.941655	0.970672	0.973098	0.947049	1.02134	1.00306	1.00551			1.04716e+06	0.723567	0.852955	0.82452	0.988877	0.991098	0.966665	0.999717
	1144800	0.845779	0.850992	0.717391	0.839136	0.857923	0.785263	1.04539	0.978865	0.820896	0.956081	0.972989	0.980034	1	1.01703	0.956581	1.05014	0.988868	0.934028	0.974625	1.01651	1.02617			1.05723e+06	0.733936	0.860041	0.832507	0.989745	0.991812	0.968878	0.999749
	1155600	0.866883	0.8597	0.722952	0.867347	0.876503	0.833158	1.03388	0.972222	0.869116	0.933559	0.968966	0.976041	1.03239	1.05501	0.947083	1.00189	0.999072	0.935764	1.01903	1.01101	0.971763			1.0673e+06	0.74399	0.866805	0.840159	0.990545	0.99247	0.970944	0.999777
	1166400	0.86526	0.866473	0.77907	0.842137	0.844809	0.844737	1.07995	0.949879	0.859357	0.941441	0.982759	1.01711	1.02639	1.03929	0.945726	1.01514	0.93692	0.905382	0.976355	1.0208	0.998623			1.07737e+06	0.75373	0.873259	0.847487	0.991282	0.993074	0.972874	0.999803
	1177200	0.888528	0.865506	0.759858	0.889556	0.857923	0.833684	1.01355	0.980072	0.849024	0.97973	0.996552	0.985739	1.0156	1.05435	0.954545	1.01041	1.02783	0.913194	1.00461	1.00122	1.01722			1.08744e+06	0.76316	0.879415	0.854501	0.991963	0.993631	0.974677	0.999825
	1188000	0.905844	0.898403	0.737108	0.864946	0.872678	0.817368	1.04675	1.02838	0.846728	0.970158	0.988506	1.01711	0.982603	1.05632	0.927408	1.00378	0.961967	0.938368	0.994233	0.991437	0.993113			1.0975e+06	0.772284	0.885285	0.861212	0.99259	0.994142	0.976359	0.999845
	1198800	0.873377	0.880503	0.775025	0.906363	0.865574	0.853684	1.04675	0.960749	0.897819	0.969032	0.976437	1.00513	1.0126	1.00393	0.94844	1.01041	0.96846	0.889757	1.01903	1.00856	0.985537			1.10757e+06	0.781105	0.890881	0.867632	0.993168	0.994613	0.977931	0.999863
	1209600	0.899351	0.899855	0.787159	0.890156	0.865574	0.845789	1.04675	0.971618	0.876579	0.953829	0.977011	1.00799	1.024	1.03602	0.971506	1.0492	0.992579	0.962674	1.01096	0.986544	1.01309			1.11764e+06	0.78963	0.896214	0.87377	0.993701	0.995045	0.979398	0.999878
	1220400	0.883117	0.875181	0.779575	0.930372	0.86612	0.827895	1.09214	0.985507	0.866246	0.960023	0.983333	0.997718	1.0246	0.984938	0.972863	1.00946	0.986085	0.901042	1.01269	1.01346	1.03306			1.12771e+06	0.797862	0.901295	0.879637	0.994192	0.995443	0.980767	0.999892
	1231200	0.906926	0.903241	0.795753	0.921969	0.884699	0.851579	1.06707	0.9843	0.885763	0.973536	0.993103	0.97433	1.05999	1.01375	0.938263	1.06528	0.961039	0.927951	0.994233	1.01835	1.02342			1.13778e+06	0.805809	0.906135	0.885243	0.994646	0.995809	0.982046	0.999905
	1242000	0.911255	0.910015	0.778564	0.942377	0.889071	0.856316	1.03388	0.960145	0.896096	0.949887	0.990805	1.00399	0.981404	1.03536	0.92673	0.998108	0.961967	0.966146	0.976355	0.982875	1.01653			1.14785e+06	0.813476	0.910744	0.890598	0.995063	0.996146	0.98324	0.999915
	1252800	0.897727	0.888728	0.770981	0.92437	0.912022	0.854737	1.09214	0.990942	0.941447	0.932995	1.01437	1.02168	1.04619	1.07859	0.943691	0.971618	0.997217	0.922743	1.00577	1.0208	1.0124			1.15792e+06	0.820869	0.915133	0.895713	0.995449	0.996455	0.984355	0.999925
	1263600	0.941017	0.915336	0.808392	0.89976	0.884153	0.842632	1.06504	0.975845	0.952354	0.944257	0.98908	1.00799	1.0216	1.04912	0.910448	1.02554	0.944341	0.925347	1.01384	1.03303	1.03099			1.16799e+06	0.827996	0.919311	0.900597	0.995804	0.99674	0.985395	0.999934
	1274400	0.905844	0.910982	0.785642	0.933974	0.898907	0.854737	1.05488	0.96558	0.93915	0.971284	0.981034	0.969766	1.0096	1.01048	0.898236	1.01798	0.966605	0.921007	0.991349	1.00856	1.01997			1.17805e+06	0.834863	0.923288	0.905259	0.996131	0.997002	0.986367	0.999941
	1285200	0.935606	0.919207	0.813448	0.906363	0.901639	0.854211	1.07656	0.98128	0.921355	0.971284	0.998851	0.993155	0.9976	1.0131	0.933514	1.00662	0.971243	0.923611	1.00634	1.00367	1.03375			1.18812e+06	0.841477	0.927073	0.909709	0.996433	0.997242	0.987274	0.999948
	1296000	0.890152	0.927431	0.805865	0.937575	0.918579	0.874211	1.09824	1.0006	0.974742	0.936374	0.970115	0.993155	1.0132	1.06811	0.944369	1.03027	1.01299	0.993924	1.00634	1.04648	1.00758			1.19819e+06	0.847846	0.930674	0.913955	0.996711	0.997464	0.98812	0.999954
	1306800	0.931277	0.924045	0.797776	0.944778	0.898907	0.892105	1.03049	1.00725	0.934558	0.942005	0.994828	1.00171	0.984403	1.03143	0.957938	1.01892	0.971243	0.922743	0.972318	1.01529	0.993113			1.20826e+06	0.853975	0.9341	0.918007	0.996968	0.997668	0.98891	0.999959
	1317600	0.924784	0.959361	0.813953	0.938175	0.911475	0.864737	1.01829	0.988527	0.963835	0.963964	0.986207	1.00228	1.0108	1.01113	0.888738	1.03217	0.993506	0.940104	1.00346	0.98104	0.990358			1.21833e+06	0.859874	0.93736	0.921872	0.997205	0.997855	0.989648	0.999964
	1328400	0.940476	0.947267	0.840748	0.926771	0.906011	0.891053	1.0603	1.00543	0.980482	0.942005	0.990805	1.01483	1.012	1.06614	0.945726	1.03122	0.985158	0.947917	0.982699	0.959021	1.00344			1.2284e+06	0.865547	0.940461	0.925558	0.997423	0.998027	0.990337	0.999968
	1339200	0.931818	0.976778	0.804348	0.955582	0.895628	0.882105	1.05556	0.983696	0.974168	0.973536	0.977011	1.00285	1.03779	1.02881	0.922659	1.02933	0.997217	0.967014	0.971165	0.993884	1.01515			1.23847e+06	0.871004	0.94341	0.929074	0.997624	0.998186	0.99098	0.999972
	1350000	0.9329	0.944848	0.822042	0.969988	0.925683	0.882105	1.02236	0.981884	0.96039	0.904842	0.979885	0.98745	1.03419	1.0334	0.946404	1.00378	0.985158	0.958333	1.02364	1.01223	0.987603			1.24854e+06	0.876249	0.946215	0.932427	0.997809	0.998331	0.99158	0.999975
	1360800	0.91342	0.919207	0.867037	0.960384	0.916393	0.894211	1.06165	1.01147	0.977612	0.95045	0.982184	1.00399	1.0084	1.0334	0.907734	1.02176	0.98423	0.923611	0.993656	1.02875	0.977273			1.25861e+06	0.881292	0.948882	0.935623	0.99798	0.998465	0.99214	0.999978
	1371600	0.950216	0.973391	0.816481	0.951981	0.917486	0.917368	1.03726	0.977657	1.00115	0.943131	0.988506	0.986309	1.02879	1.04388	0.924016	1.01041	0.987941	0.934028	0.987313	0.994495	1.01928			1.26867e+06	0.886138	0.951418	0.938671	0.998138	0.998589	0.992663	0.99998
	1382400	0.925325	0.938075	0.846815	0.972389	0.934426	0.892105	1.08875	0.922705	0.996556	0.939189	1.00747	0.9749	1.03479	1.06745	0.947761	1.04447	1.00835	0.979167	0.975202	1.00856	0.983471			1.27874e+06	0.890794	0.95383	0.941576	0.998283	0.998702	0.993152	0.999982
	1393200	0.949134	0.953556	0.849343	0.930972	0.91694	0.893158	1.04675	0.943237	0.978186	0.975225	0.993678	1.01312	1.03719	1.05959	0.909769	1.01514	1.03711	0.953125	0.988466	0.990826	0.993802			1.28881e+06	0.895266	0.956122	0.944346	0.998417	0.998806	0.993607	0.999984
	1404000	0.948052	0.938558	0.839737	0.939976	0.93224	0.893684	1.04743	0.966184	0.993685	0.949324	0.996552	0.984598	1.0162	1.05305	0.919267	1.04541	0.963822	0.960938	1.00346	0.969419	0.96832			1.29888e+06	0.899562	0.958302	0.946985	0.998541	0.998902	0.994033	0.999986
	1414800	0.938853	0.964199	0.862993	0.952581	0.936066	0.897368	1.09079	0.961957	1.02239	0.956081	1.00402	1.01369	1.0192	1.05239	0.94844	1.01798	1.02319	0.94184	1.00173	1.00795	0.999311			1.30895e+06	0.903687	0.960374	0.949501	0.998655	0.99899	0.99443	0.999988
	1425600	0.944805	0.953556	0.892821	0.9994	0.895082	0.892105	1.06233	0.990338	0.961538	0.95214	0.986207	0.984027	1.0132	1.01834	0.925373	1.00568	1.00278	0.945312	0.992503	0.992661	1.01309			1.31902e+06	0.907648	0.962344	0.951898	0.99876	0.999071	0.994801	0.999989
	1436400	0.933983	0.964199	0.871587	0.972389	0.91694	0.877895	1.03659	0.940821	0.987945	0.95214	1.0023	0.992014	1.012	1.02881	0.927408	1.05582	0.956401	0.975694	1.00288	1.02508	0.977961			1.32909e+06	0.911451	0.964217	0.954183	0.998856	0.999146	0.995147	0.99999
	1447200	0.950758	0.970005	0.87816	0.978992	0.926776	0.911579	1.1023	0.972222	0.971871	0.911036	1.00345	1.00057	1.02879	1.02292	0.970828	1.03122	0.987013	0.946181	1.01038	0.963303	0.993113			1.33916e+06	0.915101	0.965997	0.95636	0.998946	0.999215	0.99547	0.999991
	1458000	0.936147	0.986454	0.862993	0.97479	0.944262	0.905263	1.021	0.958333	0.970723	0.971284	1.00172	1.01483	1.06059	1.04912	0.941655	1.03974	0.960111	0.918403	0.972318	1.00673	1.01653			1.34923e+06	0.918604	0.967689	0.958434	0.999028	0.999278	0.995771	0.999992
	1468800	0.938853	1.00242	0.903943	0.959784	0.915301	0.938421	1.07588	0.955918	0.986797	0.964527	0.98908	0.996577	1.0162	1.00327	0.944369	1.03027	1.0102	0.936632	1.00692	0.981651	0.958678			1.35929e+06	0.921965	0.969297	0.960411	0.999104	0.999336	0.996052	0.999993
	1479600	0.933983	0.966618	0.905966	0.983794	0.910383	0.933684	1.04946	0.968599	1.01263	0.966779	0.976437	1.00228	1.0168	1.01768	0.949118	1.0369	0.976809	0.93316	1.0098	0.996942	0.995179			1.36936e+06	0.925191	0.970825	0.962294	0.999174	0.999389	0.996315	0.999994
	1490400	0.958333	0.959361	0.874621	0.968788	0.935519	0.927895	1.05556	0.972826	1.00172	0.943131	1.02299	0.997148	1.0168	1.03405	0.951832	0.998108	1.00093	0.967882	1.00288	0.993884	1.02342			1.37943e+06	0.928286	0.972277	0.964088	0.999238	0.999438	0.99656	0.999995
	1501200	0.945346	0.97194	0.885238	0.984394	0.918033	0.906316	1.03591	0.942633	0.993685	0.974662	1.00287	0.990873	0.982603	1.00589	0.936906	1.03784	0.956401	0.979167	0.989043	1.02936	0.955923			1.3895e+06	0.931255	0.973658	0.965797	0.999298	0.999483	0.996789	0.999995
	1512000	0.958333	1.00919	0.883721	0.992797	0.953005	0.936316	1.03726	0.960749	1.0155	0.94482	1.01092	0.991443	1.0192	1.00917	0.970828	1.05866	0.974954	0.983507	1.03403	0.995107	1.01722			1.39957e+06	0.934104	0.97497	0.967425	0.999352	0.999525	0.997003	0.999996
	1522800	0.977814	0.999516	0.892821	0.971188	0.954645	0.925789	1.0122	0.928744	1.00631	0.943131	1.00517	0.964632	1.03059	1.02358	0.953189	1.01041	0.965677	0.959201	1.01096	0.990214	1.00413			1.40964e+06	0.936836	0.976217	0.968976	0.999403	0.999563	0.997202	0.999996
	1533600	0.933983	0.990324	0.884732	0.954982	0.94918	0.973684	1.01152	0.930556	1.0023	0.976351	0.978736	1.02852	1.0012	1.02292	0.962008	1.03784	1	0.956597	0.99481	1.01957	0.993113			1.41971e+06	0.939456	0.977401	0.970453	0.99945	0.999598	0.997389	0.999997
	1544400	0.955087	0.985002	0.922649	0.984394	0.966667	0.938947	1.00949	0.960145	0.989667	0.962838	0.988506	1.00057	1.03179	1.01244	0.997286	0.979186	0.975881	0.931424	0.992503	0.985933	1.00826			1.42978e+06	0.941969	0.978527	0.971861	0.999493	0.99963	0.997562	0.999997
	1555200	0.974026	0.958394	0.879171	1.0096	0.969945	0.914211	1.02033	0.932971	0.994834	0.971847	0.986207	0.970907	0.991002	1.0465	1.00068	1.00378	1.00928	0.929688	1.02018	0.999388	0.995179			1.43984e+06	0.94438	0.979597	0.973201	0.999532	0.99966	0.997725	0.999997
	1566000	0.968615	0.983067	0.906471	0.992797	0.965027	0.949474	1.03997	0.974034	1.0132	0.975225	0.982759	1.00228	1.03539	1.00131	0.983039	1.00851	1.02041	0.944444	0.99481	0.99633	1.01171			1.44991e+06	0.946691	0.980614	0.974478	0.999569	0.999687	0.997876	0.999998
	1576800	0.944264	0.95404	0.912032	0.95078	0.943716	0.931053	1.03659	0.96256	1.01894	0.961149	1.03046	0.982886	1.0114	1.01572	0.971506	1.01798	0.949907	0.979167	0.965398	0.98104	1.03099			1.45998e+06	0.948907	0.98158	0.975695	0.999602	0.999712	0.998017	0.999998
	1587600	0.977814	0.995646	0.911021	0.97599	0.939344	0.921053	1.0061	0.925725	0.990241	0.920045	0.995977	1.04792	1.0192	1.03209	0.973541	1.05109	0.977737	0.994792	1.0323	1.01101	1.0062			1.47005e+06	0.951032	0.982498	0.976853	0.999633	0.999736	0.998149	0.999998
	1598400	0.972944	0.96807	0.907988	1.01261	0.949727	0.935789	1.02371	0.957729	1.02641	0.951577	0.96092	0.984598	1.04019	1.0406	0.983718	1.02176	0.95269	1.00087	1.03114	1.05382	0.985537			1.48012e+06	0.953069	0.983371	0.977956	0.999662	0.999757	0.998273	0.999998
	1609200	0.998377	0.978713	0.909505	1.02401	0.946448	0.934211	1.04268	0.986111	1.04076	0.951577	0.981034	0.983457	1.009	1.03274	0.985075	1.05866	0.969388	0.916667	0.989043	0.992049	0.951791			1.49019e+06	0.955023	0.9842	0.979007	0.999688	0.999776	0.998388	0.999999
	1620000	0.975649	0.969037	0.929221	0.995798	0.96612	0.929474	1.05894	0.963164	0.979908	0.952703	1.00632	1.02852	1.0072	1.00982	0.985075	1.04352	0.970315	0.987847	1.02249	1	0.991047			1.50026e+06	0.956895	0.984987	0.980008	0.999713	0.999794	0.998495	0.999999
	1630800	0.984307	1.00048	0.926694	0.967587	0.971038	0.965263	1.00136	0.964976	1.01206	0.958333	1.01092	1.01198	1.012	1.00524	0.976934	0.996216	1.03061	0.998264	0.967128	0.975535	0.974518			1.51033e+06	0.958691	0.985736	0.980961	0.999735	0.999811	0.998595	0.999999
	1641600	1.00433	0.987905	0.885743	0.981393	0.963934	0.942105	1.04946	0.980072	1.00057	0.943694	1.01667	1.00456	1.02819	1.0406	0.991859	1.00378	0.987013	0.996528	1.0346	0.998165	0.987603			1.5204e+06	0.960412	0.986447	0.981869	0.999756	0.999826	0.998689	0.999999
	1652400	0.979978	1.01935	0.921132	1.0054	0.965027	0.934737	1.03252	0.960145	1.01722	0.943131	1.01264	0.970907	1.03659	1.02489	1.01628	1.00095	1.01763	0.998264	1.00231	0.965138	0.991736			1.53046e+06	0.962061	0.987123	0.982734	0.999775	0.99984	0.998776	0.999999
	1663200	0.981602	0.996613	0.921638	1.0114	0.951913	0.956316	1.0061	0.967995	1.0155	0.949324	0.972989	0.993725	1.02639	1.03864	0.98711	0.990539	0.960111	0.917535	0.982122	0.97737	0.986226			1.54053e+06	0.963643	0.987765	0.983557	0.999792	0.999853	0.998857	0.999999
	1674000	0.984307	0.968553	0.92821	1	0.964481	0.978947	1.03997	0.986715	1.00057	0.974662	0.988506	0.990873	1.02819	1.05435	0.991859	1.04636	1.01484	0.973958	1.00058	1.00612	0.99449			1.5506e+06	0.965159	0.988375	0.984342	0.999809	0.999865	0.998933	0.999999
	1684800	0.959416	0.995162	0.910516	1.0012	0.961202	0.956316	1.02371	0.974638	0.969575	0.926802	0.973563	0.988021	1.02579	1.00131	0.973541	0.990539	0.987013	0.981771	0.998847	0.963914	1.01446			1.56067e+06	0.966612	0.988955	0.985089	0.999824	0.999875	0.999004	0.999999
	1695600	0.963203	0.995646	0.946916	0.991597	0.951366	0.946316	1.01829	0.945048	1.00057	0.966779	0.971264	0.99943	1.03779	1.02816	0.999322	1.02744	0.987013	0.9375	1.02422	0.968807	0.971763			1.57074e+06	0.968004	0.989506	0.9858	0.999837	0.999885	0.999071	0.999999
	1706400	1.01028	0.973875	0.938827	0.997599	0.971038	0.967368	1.03591	1.01329	0.982204	0.980293	1.01379	1.0194	1.03839	1.00786	0.994573	1.0246	0.996289	1.00781	1.00634	1.01651	1.01928			1.58081e+06	0.969339	0.990029	0.986477	0.99985	0.999895	0.999132	1
	1717200	0.997294	0.957426	0.930738	1.02701	0.961749	0.933684	1.03794	0.98128	1.04191	0.974099	1.02816	1.00057	1.0036	1.03733	0.983039	1.0473	0.987013	0.978299	0.993656	0.992049	0.991736			1.59088e+06	0.970619	0.990526	0.987122	0.999862	0.999903	0.99919	1
	1728000	1.00216	0.958394	0.947927	0.988595	0.974863	0.961053	1.03117	0.94686	0.995982	0.963964	0.999425	0.992584	1.02699	1.03143	1.00339	1.01419	0.965677	0.940972	1.04037	0.979205	1.00275			1.60095e+06	0.971845	0.990999	0.987737	0.999873	0.999911	0.999244	1
	1738800	1.01353	0.995162	0.9727	1.0066	0.979781	0.955789	1.03794	0.994565	0.987371	0.960586	0.995977	0.991443	1.02699	1.03143	1.02442	1.08798	1.01763	0.997396	1.03576	0.984098	1.01377			1.61102e+06	0.97302	0.991448	0.988322	0.999882	0.999918	0.999294	1
	1749600	1.00758	0.980648	0.934783	0.97419	0.972678	0.975789	0.999322	0.966787	0.994834	0.963401	1.01552	1.01597	1.06179	1.03864	0.985753	1	1.02134	1.02604	0.988466	1.01407	1.02686			1.62108e+06	0.974146	0.991874	0.988879	0.999892	0.999925	0.999341	1
	1760400	1.00162	0.960329	0.944388	1.0054	0.987432	0.964211	1.01694	0.996981	1.00918	0.97241	1.00517	1.02453	1.0162	1.04912	1.02374	0.999054	1.00093	1.00608	0.997116	0.965138	0.986915			1.63115e+06	0.975226	0.99228	0.98941	0.9999	0.999931	0.999385	1
	1771200	1.00974	1.00242	0.945905	0.981993	0.962842	0.968947	1.00542	0.985507	1.00172	0.961712	1.02126	1.00799	1.012	1.02685	0.98711	1.03974	0.997217	1.01215	1.02018	1.01101	1.00138			1.64122e+06	0.97626	0.992665	0.989915	0.999908	0.999936	0.999426	1
	1782000	0.992424	0.962264	0.952983	0.990996	0.98306	0.971053	1.06978	1.02536	0.990815	0.97973	0.998851	1.00114	1.0228	1.07531	0.984396	1.01514	1.02041	0.955729	1.00865	0.99633	0.97314			1.65129e+06	0.977252	0.993031	0.990396	0.999915	0.999941	0.999464	1
	1792800	0.986472	0.961297	0.985844	1.02641	0.992896	0.952105	1.02642	0.996981	1.01722	0.980293	0.998851	1.01483	1.04019	1.0334	1.01085	1.01041	0.999072	0.955729	1.02191	0.99633	1.00275			1.66136e+06	0.978202	0.993378	0.990855	0.999922	0.999946	0.9995	1
	1803600	1.02597	0.967586	0.974722	0.990996	0.983607	0.982632	1.00407	0.978865	0.993111	0.992117	1.00172	1.00913	1.03599	1.02161	0.9654	1.00851	0.976809	0.993056	1.00404	0.965749	0.996556			1.67143e+06	0.979112	0.993709	0.991291	0.999928	0.99995	0.999533	1
	1814400	0.974567	0.970972	0.958544	0.969388	0.999454	0.962105	1.05352	0.983696	1.01033	0.980293	0.996552	1.01312	1.03779	1.01048	0.968114	1.04068	0.986085	0.958333	1.01384	0.954128	0.995179			1.6815e+06	0.979985	0.994022	0.991707	0.999933	0.999954	0.999564	1
	1825200	0.983766	0.972424	0.981294	1.02161	0.931694	0.973158	1.02168	0.98128	0.970149	0.966779	1.01609	0.997148	1.04439	1.02423	0.990502	1.00473	0.975881	0.988715	1.00231	0.992661	0.97314			1.69157e+06	0.980821	0.994321	0.992102	0.999939	0.999958	0.999593	1
	1836000	1.00271	0.982583	0.991911	0.966987	0.951913	0.962105	0.99187	1.00362	1.01206	0.972973	1.02701	1.03366	1.02699	1.05108	1.01153	1.04825	0.987941	0.987847	1.0075	0.995719	0.975895			1.70163e+06	0.981622	0.994604	0.992479	0.999943	0.999961	0.99962	1
	1846800	0.970238	0.951621	0.969161	1.0012	1.00546	0.961579	1.00203	0.985507	0.976464	0.984234	1.01149	1.00799	1.0078	1.02881	1.01628	1.02365	1.02134	1.00694	1.00115	1.03242	0.992424			1.7117e+06	0.98239	0.994873	0.992838	0.999948	0.999965	0.999646	1
	1857600	0.984848	0.988873	0.997978	0.976591	0.969399	0.977895	0.989837	0.959541	0.981056	0.940315	1.02529	1.0057	1.04439	1.0131	1.01357	1.06339	0.96846	1.02344	0.985006	0.971865	0.995868			1.72177e+06	0.983126	0.995129	0.99318	0.999952	0.999967	0.999669	1
	1868400	1.0276	0.993711	0.979778	0.97599	0.974317	0.954211	1.01423	1.00845	1.01435	0.978041	0.981609	1.01255	1.012	1.05632	0.981004	1.03027	1.00557	1.02778	1.02422	1.01529	0.993802			1.73184e+06	0.983831	0.995372	0.993506	0.999956	0.99997	0.999691	1
	1879200	1.00216	1.01693	0.962588	0.992197	1.00055	0.990526	0.99729	0.983696	1.00976	0.989302	1.02126	1.00228	1.0024	1.01506	1.01153	1.05014	0.972171	0.975694	1.0323	0.971865	0.993113			1.74191e+06	0.984507	0.995603	0.993815	0.999959	0.999972	0.999712	1
	1890000	1.00271	1.00968	0.961577	1.003	0.980874	0.985263	1.00136	1.00785	1.0023	0.998874	1.01667	1.01597	1.03299	0.99869	0.968114	1.03027	1.01763	0.969618	0.992503	0.968807	1.00826			1.75198e+06	0.985155	0.995822	0.994111	0.999962	0.999975	0.999731	1
	1900800	0.994589	0.989357	0.989889	0.986194	1.01475	0.986316	0.98645	0.983696	0.965557	0.986486	1.00632	0.990873	0.9988	1.02161	0.966079	1.06717	1.03154	1.0026	0.995963	0.97737	1.01033			1.76205e+06	0.985775	0.996031	0.994392	0.999965	0.999977	0.999749	1
	1911600	0.983225	0.985002	0.957027	0.973589	1.01148	0.978421	0.983062	0.967995	0.971297	1.00732	1.02414	1.03879	0.9988	1.01637	1.00068	0.989593	0.993506	1.0217	1.0098	0.993884	0.976584			1.77212e+06	0.98637	0.996229	0.994659	0.999968	0.999979	0.999766	1
	1922400	0.996753	0.994678	0.9727	0.964586	0.991257	0.971053	0.955962	0.946256	0.990815	1.00957	1.01437	0.970907	1.03659	1.00196	1.00475	0.994324	1.00464	0.984375	1.04729	1.00122	0.982782			1.78219e+06	0.986939	0.996417	0.994914	0.99997	0.99998	0.999781	1
	1933200	0.987554	1.01306	0.975733	0.983193	0.997268	0.99	1.00271	0.974034	0.996556	0.98536	1.02241	0.985168	1.03479	1.01441	0.989824	0.998108	0.990724	1.0026	0.987313	0.955963	0.977961			1.79225e+06	0.987485	0.996595	0.995157	0.999973	0.999982	0.999796	1
	1944000	1.00216	0.987905	0.97725	1.0042	1.00328	0.97	1.00407	0.990942	0.988519	0.999437	0.989655	1.01882	1.03779	1.0072	1.01018	1.04352	1.0102	0.992188	1.01499	1.01223	0.985537			1.80232e+06	0.988009	0.996765	0.995388	0.999975	0.999983	0.999809	1
	1954800	1.00054	0.959361	0.984833	1.0078	0.99235	0.936842	0.991192	0.958333	0.96039	0.983671	0.99023	1.00856	1.03539	1.04584	1.00271	1.02649	1.0167	1.03385	0.995386	0.970642	0.974518			1.81239e+06	0.98851	0.996927	0.995608	0.999977	0.999985	0.999822	1
	1965600	1.02868	0.981616	0.988878	1.02581	0.996721	0.964737	1.01423	0.99215	1.01206	0.983108	0.998276	1.0348	1.02819	1.01572	0.979647	1.03406	0.987941	1.02778	0.999423	0.990826	0.953168			1.82246e+06	0.98899	0.99708	0.995818	0.999979	0.999986	0.999834	1
	1976400	1	1.01209	1.00354	0.992797	0.997268	1.00737	1.03252	0.96558	0.990815	0.985923	1.00115	1.01711	1.05399	0.990177	0.989145	1.03784	0.995362	0.97309	1.01269	1.00122	0.969008			1.83253e+06	0.98945	0.997226	0.996018	0.99998	0.999987	0.999845	1
	1987200	0.997294	0.995162	0.992922	0.989196	0.977596	0.977368	1.01965	0.983696	0.959816	0.969032	1.02471	1.0154	1.03539	1.00458	1.00882	1.03879	0.998145	1.00521	0.988466	1.00122	1.00826			1.8426e+06	0.989892	0.997364	0.996208	0.999982	0.999988	0.999855	1
	1998000	1	1	1	1	1	1	1	1	1	1	1	1	1	1	1	1	1	1	1	1	1			1.85267e+06	0.990314	0.997496	0.996389	0.999983	0.999989	0.999865	1
	2008800	0.756585	0.809992	0.869391	0.802433	1.02153	0.926027	0.959205	0.860564	0.847215	0.934145	0.981949	0.919672	0.969534	0.936782	0.978854	0.952159	0.964775	0.94877	0.935805	0.9	1.07891			1.86274e+06	0.990719	0.997621	0.996561	0.999985	0.99999	0.999874	1
	2019600	0.776126	0.837136	0.871613	0.793743	1.0409	0.965479	0.910042	0.866418	0.828309	0.919203	0.978339	0.906011	0.950418	0.935504	0.957707	1.00133	0.949119	0.987705	0.960155	0.905085	1.04856			1.87281e+06	0.991107	0.997739	0.996725	0.999986	0.999991	0.999882	1
	2030400	0.763806	0.835956	0.859618	0.80591	1.00861	0.951233	0.914749	0.897286	0.846704	0.943553	1.00842	0.918579	0.98865	0.944444	0.963272	0.972757	0.932811	0.995902	0.965136	0.921469	1.07056			1.88287e+06	0.991479	0.997852	0.996882	0.999987	0.999991	0.99989	1
	2041200	0.761257	0.820614	0.919591	0.81518	1.03552	0.942466	0.942469	0.886642	0.868677	0.914776	0.98556	0.903825	0.965352	0.947637	0.983306	0.98206	0.937378	0.97541	0.97731	0.922599	1.04097			1.89294e+06	0.991835	0.997959	0.99703	0.999988	0.999992	0.999897	1
	2052000	0.785472	0.853659	0.873834	0.837775	1.06512	0.927671	0.923117	0.870144	0.864589	0.903708	1.00542	0.932787	0.939665	0.950192	0.961603	0.967442	0.935421	0.939891	0.956835	0.927684	1.10167			1.90301e+06	0.992177	0.998061	0.997172	0.999989	0.999993	0.999904	1
	2062800	0.771878	0.8631	0.848956	0.816918	1.05167	0.953973	0.910042	0.930282	0.853858	0.914776	0.994585	0.913661	0.958184	0.959132	0.973845	0.974751	0.97195	0.968579	0.972883	0.928249	1.06222			1.91308e+06	0.992504	0.998158	0.997307	0.99999	0.999993	0.999911	1
	2073600	0.781223	0.84225	0.892492	0.816338	1.05759	0.947945	0.922071	0.910059	0.845682	0.936912	0.999398	0.939891	0.952808	0.95083	0.967168	0.959468	0.949119	0.965847	0.945766	0.938983	1.08649			1.92315e+06	0.992817	0.99825	0.997436	0.999991	0.999994	0.999917	1
	2084400	0.78972	0.858379	0.874722	0.862688	1.04629	0.94411	0.886506	0.930282	0.879918	0.973437	0.982551	0.928415	0.961768	0.950192	0.949917	0.979402	0.936725	0.976093	0.973437	0.933898	1.05615			1.93322e+06	0.993118	0.998337	0.997558	0.999991	0.999994	0.999922	1
	2095200	0.785472	0.852085	0.875611	0.832561	1.05813	0.949041	0.939854	0.916977	0.850792	0.939679	0.972924	0.943169	0.962963	0.966156	1.02782	0.980066	0.952381	0.954918	0.958495	0.934463	1.06449			1.94329e+06	0.993405	0.99842	0.997675	0.999992	0.999995	0.999927	1
	2106000	0.775276	0.850118	0.897823	0.862688	1.06674	0.943562	0.891213	0.898882	0.8651	0.921417	1.01444	0.908743	0.955197	0.97765	0.967724	0.984718	0.937378	1.00546	0.950747	0.944068	1.04097			1.95336e+06	0.993681	0.998499	0.997786	0.999993	0.999995	0.999932	1
	2116800	0.788445	0.862707	0.891604	0.865585	1.0549	0.96274	0.904289	0.933475	0.87072	0.94466	1.03249	0.944262	1.00179	0.958493	0.977741	0.9701	0.943249	1.00478	0.969009	0.912429	1.05463			1.96342e+06	0.993945	0.998574	0.997891	0.999993	0.999996	0.999937	1
	2127600	0.784622	0.840283	0.883163	0.878911	1.04413	0.972055	0.903766	0.93454	0.867655	0.925291	0.984958	0.939891	0.977897	0.948276	0.987201	0.982724	0.960861	0.981557	0.959048	0.921469	1.0569			1.97349e+06	0.994199	0.998645	0.997992	0.999994	0.999996	0.999941	1
	2138400	0.807986	0.848151	0.891159	0.865006	1.02314	0.967671	0.903766	0.922831	0.880429	0.924184	0.988568	0.934426	0.965352	0.972542	0.964942	0.976744	0.930855	0.924863	0.961262	0.90791	1.04173			1.98356e+06	0.994441	0.998712	0.998088	0.999994	0.999996	0.999945	1
	2149200	0.793118	0.842644	0.900044	0.820973	1.05544	0.925479	0.900628	0.89356	0.863567	0.950194	1.01203	0.932787	0.9546	0.957854	0.952142	0.942857	0.973907	0.946038	0.960155	0.928814	1.02731			1.99363e+06	0.994674	0.998777	0.998179	0.999995	0.999997	0.999948	1
	2160000	0.773577	0.883163	0.89649	0.851101	1.06997	0.94411	0.912134	0.937733	0.847215	0.958495	0.978339	0.916393	0.979689	0.961047	0.982749	0.947508	0.968037	0.969945	0.980077	0.887006	0.990137			2003700	0.994896	0.998838	0.998266	0.999995	0.999997	0.999952	1
	2170800	0.791419	0.892998	0.88805	0.895133	1.03498	0.969315	0.886506	0.9686	0.898825	0.959048	0.989771	0.960109	0.973716	0.9553	0.979967	0.969435	0.915851	0.952186	0.995573	0.929379	1.05766
	2181600	0.805862	0.910307	0.903598	0.871958	1.01561	0.961096	0.889121	0.916445	0.867144	0.947427	1.00662	0.947541	0.968339	0.954662	0.978297	0.986047	0.939987	0.963798	0.990592	0.931638	1.07663
	2192400	0.799915	0.889064	0.908929	0.865585	1.02853	1	0.906904	0.947845	0.894737	0.950747	0.993983	0.920765	0.953405	0.942529	0.967168	0.987375	0.913242	0.982923	0.966796	0.959322	1.05615
	2203200	0.819456	0.890637	0.912483	0.865006	1.01668	0.959452	0.879707	0.941458	0.901891	0.934145	1.00722	0.930601	0.956989	0.924649	0.996105	0.973422	0.917808	0.974044	0.962922	0.919209	1.06753
	2214000	0.839422	0.896538	0.916037	0.903244	1.03983	0.957808	0.899582	0.897818	0.896781	0.935805	0.998195	0.906011	0.94325	0.948276	0.961046	0.972093	0.928245	0.989754	0.959048	0.905085	1.05766
	2224800	0.807986	0.906373	0.882719	0.872538	1.01776	0.96274	0.908473	0.962746	0.887583	0.966242	0.99639	0.903279	0.980287	0.973819	0.99054	1.00465	0.959556	0.978825	0.941893	0.916384	1.06829
	2235600	0.812234	0.912274	0.922257	0.889919	1.01453	0.958356	0.893305	0.932411	0.88094	0.937465	1.01384	0.917486	0.987455	0.992976	0.964385	0.985382	0.965427	0.933743	0.977864	0.90678	1.05463
	2246400	0.832625	0.897325	0.910262	0.871379	1.02153	0.962192	0.905335	0.937201	0.886561	0.92197	1.01564	0.915301	0.96595	0.985951	0.986088	0.97608	0.955643	0.960383	0.978417	0.929379	1.02049
	2257200	0.814359	0.903619	0.930253	0.845307	0.996771	0.944658	0.895397	0.941458	0.897803	0.94964	0.975331	0.945355	0.980884	0.945083	0.962716	0.961462	0.944553	0.972678	0.984505	0.90678	1.05615
	2268000	0.833475	0.904013	0.939582	0.877173	0.985468	0.971507	0.888598	0.933475	0.903424	0.940786	0.999398	0.935519	0.966547	0.970626	0.95882	0.992691	0.924984	0.952186	0.966796	0.929944	1.05615
	2278800	0.812234	0.904013	0.915149	0.847625	0.993541	0.990137	0.877615	0.969133	0.887583	0.914776	0.966306	0.954645	1.00717	0.980204	0.974958	0.990033	0.914547	0.956284	0.94632	0.942373	1.04476
	2289600	0.835174	0.911094	0.939582	0.876593	0.986006	0.974247	0.878661	0.936136	0.873786	0.942446	1.05475	0.928415	0.999403	0.969987	0.997218	0.981395	0.977169	0.963798	0.990039	0.940113	1.06222
	2300400	0.825828	0.890244	0.939138	0.873696	0.986545	0.980822	0.89069	0.935072	0.911599	0.914222	0.973526	0.947541	0.983274	0.954023	0.976071	1.01595	0.934116	1.00068	0.982844	0.957062	1.02807
	2311200	0.824554	0.889457	0.923145	0.893975	1.02314	0.940274	0.883368	0.971794	0.915176	0.92197	0.993983	0.944809	0.969534	0.94189	1.00946	0.960133	0.952381	0.990437	0.942999	0.926554	1.04628
	2322000	0.847494	0.940205	0.936917	0.840672	0.981163	0.989041	0.88023	0.961682	0.91722	0.967349	0.982551	0.970492	0.992234	0.954662	1.00278	0.999336	1	0.969945	0.97731	0.944633	1.0827
	2332800	0.844945	0.93273	0.942248	0.867903	0.98493	0.972055	0.892782	0.97818	0.913132	0.934145	1.00842	0.965574	0.978495	0.976373	0.985531	0.962791	0.98304	0.983607	0.976757	0.960452	1.00986
	2343600	0.84367	0.931157	0.928476	0.873117	1.00054	0.953973	0.901674	0.981905	0.913643	0.952407	1.02768	0.923497	0.972521	0.982759	0.98108	1	0.932811	0.993169	0.992252	0.939548	1.05842
	2354400	0.860238	0.922502	0.921368	0.860371	0.979548	0.967671	0.909519	0.974454	0.900358	0.939126	0.99639	0.966667	0.956392	0.927842	1.00278	1.00465	0.984997	0.971311	0.995019	0.916949	1.05235
	2365200	0.835174	0.926829	0.906708	0.862109	0.962325	0.947397	0.922071	0.973922	0.885028	0.968456	0.981949	0.961749	0.973118	0.971903	0.997774	0.985382	0.960861	0.977459	0.978417	0.968362	1.04552
	2376000	0.868309	0.93155	0.950689	0.845307	0.953175	0.981918	0.901151	0.953167	0.92744	0.960708	1.01625	0.936066	0.993429	0.969987	1.00278	1.0113	0.951076	0.97541	0.97731	0.918079	1.03035
	2386800	0.884452	0.898112	0.935584	0.859212	0.972551	0.998356	0.90795	0.955828	0.909044	0.959048	0.981949	0.988525	0.998208	0.950192	0.988314	0.982724	0.932159	0.954918	1.02933	0.924294	1.02049
	2397600	0.870008	0.920535	0.952466	0.853998	0.95479	0.984658	0.916318	0.959553	0.925907	0.939126	0.990975	0.960109	0.993429	0.96871	0.991653	1.02924	0.953033	0.985656	0.99668	0.959887	1.05235
	2408400	0.871708	0.916994	0.948023	0.856895	0.921421	1.02137	0.911088	0.961682	0.904446	0.936359	1.00903	0.944809	0.977897	0.966156	0.996105	0.977409	0.926941	0.954918	1.01716	0.946893	1.04704
	2419200	0.860663	0.948466	0.952466	0.831981	0.967707	0.976438	0.905858	0.98297	0.918242	0.926397	0.996992	0.927322	0.987455	0.954662	0.99054	0.991362	0.930855	0.95765	1.01494	0.954802	1.00607
	2430000	0.863636	0.950433	0.944469	0.840672	0.95479	0.97589	0.900628	0.996807	0.956566	0.945766	1.02347	0.955738	0.996416	0.952746	0.966611	0.970764	0.954338	0.997268	1.00941	0.936158	1.03718
	2440800	0.864486	0.95122	0.948912	0.87022	0.923036	1.00822	0.928347	0.969133	0.916198	0.942999	0.977136	0.940984	0.956989	0.996807	1.00167	1.00066	0.953686	0.967896	1.01882	0.943503	1.05083
	2451600	0.881054	0.941385	0.976899	0.855736	0.965554	0.998356	0.921025	0.967004	0.934083	0.950194	1.02166	0.937705	0.979092	0.95083	0.997218	1.00266	0.97456	0.985656	0.981184	0.937853	1.04476
	2462400	0.908666	0.937844	0.962683	0.885284	0.94887	0.991233	0.916318	0.983502	0.900869	0.989485	1.01264	0.95082	0.976105	0.968072	0.980523	0.985382	0.983692	0.993169	1.00664	0.948588	1.00607
	2473200	0.889125	0.951613	0.963572	0.89803	0.899892	0.965479	0.901151	0.97339	0.93255	0.942446	0.983153	0.959016	0.980884	0.966794	0.968837	1.01462	0.957599	0.980874	0.99834	0.951977	1.04628
	2484000	0.884877	0.948072	0.981342	0.877752	0.941873	0.98137	0.898536	0.974987	0.925907	0.941339	1.02407	0.932787	0.97491	0.972542	0.99054	0.984053	0.964775	0.973361	1.0238	0.949718	1.05008
	2494800	0.898046	0.961841	0.974234	0.864426	0.924112	1.02904	0.910565	0.975519	0.936638	0.937465	1.00181	0.977596	0.97491	0.945722	0.972176	0.966777	0.962166	0.963798	1	0.942938	1.0129
	2505600	0.886576	0.963808	0.957797	0.866165	0.942411	1.01205	0.926778	1.00532	0.933061	0.965136	0.998797	0.948634	1.03047	0.961686	0.992766	0.954153	0.942596	1.00137	0.99668	0.945763	1.03945
	2516400	0.912489	0.946892	0.973789	0.854577	0.917115	0.976438	0.904812	0.980841	0.921819	0.971776	1.01324	0.932787	0.983274	0.978289	1.01169	1.00664	0.932811	1.01025	1.00166	0.942938	1.04097
	2527200	0.92226	0.961448	0.98223	0.876014	0.926265	0.97863	0.912134	0.977648	0.957588	0.950194	1.04332	0.930055	1.00239	0.957216	0.992766	1.0093	0.976517	0.973361	0.992252	0.919209	1.03263
	2538000	0.897621	0.970496	0.991115	0.881808	0.907427	0.983562	0.917364	0.954231	0.956055	0.944106	0.983755	0.928415	0.998805	0.955939	0.982193	1.02857	0.951729	0.993852	0.980631	0.955932	1.00076
	2548800	0.91164	0.944138	0.973789	0.840093	0.879978	0.998904	0.92364	1.0133	0.933061	0.983398	1.01444	0.948634	1.00418	0.979566	0.996105	0.999336	0.985649	0.973361	0.97067	0.920339	1.0478
	2559600	0.903993	0.961448	1.00444	0.887022	0.896125	1.0011	0.921548	1.00479	0.952478	0.936912	0.984356	0.963388	0.98626	0.996807	0.964942	1.00133	0.940639	0.963798	0.984505	0.923729	1.01214
	2570400	0.930756	0.936664	0.992448	0.900348	0.905274	1.00384	0.942992	0.988292	0.922841	0.965136	0.983755	0.961202	0.973118	0.95083	0.989427	0.971429	0.981083	0.961749	0.997233	0.936158	1.02959
	2581200	0.909941	0.961054	0.976455	0.885863	0.911195	0.98411	0.933054	0.985631	0.939193	0.950747	0.992178	0.988525	0.983274	0.978289	1.01169	0.992691	0.951076	0.982923	1.01882	0.948588	1.0129
	2592000	0.906542	0.971282	0.973345	0.887601	0.914424	0.957808	0.892259	1.01543	0.926929	0.967349	1.0349	0.978689	0.991637	0.98659	0.98887	0.967442	0.951076	0.980191	0.992806	0.962147	1.01442
	2602800	0.909516	0.95712	0.988005	0.881228	0.928418	1.01534	0.954498	0.989356	0.939704	0.950747	0.991576	0.974317	0.993429	0.966794	1.00835	0.997342	0.939987	0.996585	1.00332	0.957062	1.01745
	2613600	0.931181	0.946892	0.972901	0.857474	0.938105	0.967123	0.922071	1.00798	0.925907	0.984505	1	0.954645	1.02867	0.99106	0.969393	1.01462	0.969341	0.983607	0.990039	0.916949	1.0258
	2624400	0.936703	0.97915	0.986228	0.884125	0.940258	0.995068	0.945607	0.970197	0.944303	0.97565	1	0.938798	0.992234	0.97318	0.977184	0.989369	0.969341	1.02117	1.01494	0.957627	1.03642
	2635200	0.960068	0.964201	0.971568	0.896292	0.915501	0.959452	0.936192	0.990953	0.945324	0.979524	0.989771	0.980328	0.982079	0.973819	0.96995	1.02525	0.93803	0.983607	1.01992	0.953107	1.00152
	2646000	0.952421	0.961054	0.981786	0.869641	0.917653	0.993425	0.934623	1.01064	0.961165	1.01605	1.01625	0.973224	1.02628	0.955939	0.976628	1.00066	0.944553	0.987022	0.989485	0.952542	1.04325
	2656800	0.906967	0.948466	0.981342	0.876014	0.941873	0.998356	0.959728	0.972858	0.950945	0.961262	1.00361	0.978689	0.988053	0.97765	0.996105	0.964784	0.951729	0.995219	0.97731	0.929944	1.03945
	2667600	0.935004	0.978363	0.991115	0.890498	0.919268	0.98137	0.947176	1.01118	0.948901	0.990592	1.00241	0.977596	1.00777	0.983397	1.01669	0.970764	0.962166	0.987022	0.998893	0.958192	1.01214
	2678400	0.945624	0.970496	0.976455	0.906721	0.933262	0.993973	0.941423	0.992549	0.963209	0.957941	1.03851	0.955738	1.0233	0.961686	0.984418	0.992691	0.958252	0.983607	0.971223	0.955367	1.04476
	2689200	0.952846	0.97679	0.988005	0.906141	0.950484	0.970411	0.95659	1.01809	0.965253	0.956835	0.987966	0.963934	0.991039	0.944444	0.979967	0.986047	0.944553	0.979508	1.01107	0.955367	1.08194
	2700000	0.959643	0.97443	0.968014	0.905562	0.917115	0.992877	0.964435	1.02395	0.96372	0.957388	1.00481	0.946995	1.01195	0.966156	1.01669	1.00465	0.94651	1.00956	0.995573	0.975141	1.05311
	2710800	0.954121	0.97561	0.988005	0.905562	0.951561	0.998904	0.9341	1.01437	0.948901	0.983398	0.998195	0.961749	0.987455	0.965517	0.998887	0.974751	0.97456	0.992486	1.04981	0.951977	1.04628
	2721600	0.941376	0.963808	0.984007	0.931054	0.930571	0.990685	0.966527	1	0.935105	0.982291	0.984958	0.980874	1.00478	0.971903	1.03005	1.00864	0.938682	0.969945	1.01771	0.976836	1.01669
	2732400	0.934579	0.945712	0.992004	0.88876	0.908504	1.00384	0.986925	0.993614	0.956566	0.97067	1.0012	0.963388	0.997013	0.942529	0.992766	0.986711	0.984997	0.98224	0.985612	0.966102	1.03187
	2743200	0.93288	0.978757	0.983563	0.932793	0.938644	0.999452	0.984833	0.970197	0.964742	0.992806	1.00542	0.979781	0.992832	0.962963	0.982749	0.972757	0.944553	0.965847	0.978971	0.969492	1.01214
	2754000	0.941801	0.963021	0.990227	0.92584	0.927879	0.996164	0.938808	1.00106	0.923352	0.955728	0.973526	0.949727	1.01852	0.974457	0.96049	1.02126	0.99152	1.00888	1.02269	0.959322	1.05766
	2764800	0.988105	0.970496	0.977343	0.930475	0.933262	1.01534	0.970188	1.01011	0.947879	0.994466	1.00722	0.998361	0.987455	0.961047	0.98887	0.984053	0.975212	0.925546	1.00609	0.968927	1.06297
	2775600	0.963466	0.958301	0.977788	0.946118	0.938644	1.0274	0.962343	1.01703	0.944303	0.995019	0.963297	0.980874	1.01732	0.985313	0.999444	0.992691	0.957599	0.978825	0.974543	0.978531	0.996206
	2786400	0.972812	0.972069	0.976899	0.937428	0.939182	1.00329	0.970711	0.981905	0.951456	1.00055	1.01143	0.98306	0.983274	0.948914	0.986644	1.01462	0.936073	0.976093	0.995019	0.966102	1.01062
	2797200	0.946474	0.967349	1.00133	0.958864	0.937567	0.974795	0.983264	0.989888	0.98978	0.966796	1.01444	0.972678	1.0227	0.994253	0.996105	1.00598	0.987606	0.995219	1.02767	0.962147	1.01745
	2808000	0.952846	0.985445	0.996446	0.936269	0.929494	0.955068	0.968619	0.997339	0.956055	0.963475	0.988568	0.984153	0.994026	0.958493	0.99054	1.00864	0.921722	0.974727	0.988379	0.959322	1.03794
	2818800	0.955395	0.978757	1.00178	0.918308	0.951561	0.981918	0.973326	1.01171	0.958099	0.992252	0.991576	0.977596	0.997611	0.979566	1.00111	1.01595	0.962166	0.978825	1.01162	0.978531	0.994689
	2829600	0.983008	0.988985	0.99689	0.915991	0.932723	1.0011	0.976464	1.00479	0.954522	0.995019	0.998195	0.965574	1.00239	0.998723	1.01558	1.00266	0.94651	0.979508	1.00332	0.978531	1.00228
	2840400	0.997451	0.967349	1.00489	0.954229	0.94564	1.00658	0.973326	0.970729	0.962698	0.995019	0.996992	0.94918	1.03644	0.975734	1.03061	1.00399	0.936073	0.988388	0.997233	1.00056	1.0569
	2851200	1.0017	0.970889	0.982674	0.94438	0.966093	0.992329	0.968096	1.02448	0.983648	0.987825	1.00662	0.981421	0.998805	0.967433	1.03061	1.00598	1	0.969945	1.00885	0.983616	1.00076
	2862000	0.983432	0.969709	0.99689	0.918308	0.944564	0.983562	0.971234	1.01756	0.968319	0.998893	1.02046	0.972678	1.02688	0.912516	0.995548	1	0.949119	0.967896	0.99668	1	1.01593
	2872800	0.97791	0.990952	0.998223	0.936848	0.949946	1.01973	1	1.02501	0.959121	0.97565	1.01023	0.954645	1.01434	0.985313	0.998331	0.965449	0.988911	0.922131	1.0249	0.968362	1.02959
	2883600	1.01105	0.974036	1.00888	0.905562	0.980086	0.976986	0.984833	1.01703	0.980072	0.988379	1.02106	0.974863	0.990442	0.983397	1.02115	1.00199	0.949772	1.00888	1.01051	0.996045	1.0091
	2894400	0.976211	0.953186	1.01999	0.948436	0.96986	1.02521	1.01046	1.00319	1.0184	0.994466	1.00722	0.999454	1.01434	0.94189	1.03172	1.02326	0.984344	0.984973	1.02601	0.951977	1.04476
	2905200	0.994053	0.980724	0.984007	0.915411	0.990312	0.960548	0.983264	0.978712	0.971896	0.991146	1.01986	0.971585	1.01792	0.989144	0.967724	1.00266	0.955643	0.997268	1.01771	0.99887	1.01138
	2916000	0.994902	0.994099	0.998667	0.949594	0.968245	1.01589	0.998431	1.00266	0.991824	0.997233	1.02828	0.966667	1.03047	0.957216	1.01447	1.00133	0.939335	0.999317	1.04206	1.02373	1.03035
	2926800	1.00382	0.971282	1.01022	0.954229	0.985468	0.980274	0.980126	1.00053	0.994379	0.978971	1.04874	0.974317	0.993429	0.957854	1.01781	0.972757	0.962166	0.982923	0.999447	1.01017	1.04401
	2937600	0.997451	0.963415	1.02132	0.966976	0.959634	0.98137	0.973326	0.994678	0.984159	0.986165	1.00903	0.979781	0.998208	0.994891	1.03395	1.01728	0.952381	0.994536	1.01107	1.00508	1.0129
	2948400	1.00382	0.961841	0.995113	0.949015	0.966631	1.0011	0.997908	1.01064	0.978028	0.986165	0.974128	0.974863	1.02031	0.983397	1.00723	0.989369	0.988258	0.994536	0.959048	0.974011	1.02124
	2959200	1.01317	0.982691	1.01377	0.940904	0.999462	0.984658	0.982218	1.00585	0.977006	0.990592	1.01685	0.979235	1.00478	0.974457	1.00668	1.03123	0.986954	0.996585	1.01882	0.983616	1.05159
	2970000	0.995752	0.97797	1.01111	0.971031	0.976319	0.986849	1.00209	1.01118	0.987225	0.967349	1.03369	0.968306	1.00358	0.988506	1.00668	1.00066	1.00652	0.995219	0.992252	1.00734	1.05235
	2980800	1.01784	0.974036	1.00666	0.958285	0.99408	0.971507	1.01255	0.998403	0.996423	0.987272	0.987966	0.993443	1.00119	0.992976	0.992209	0.98206	0.962166	0.936475	1.01051	1.01469	1.00076
	2991600	0.986406	1.0122	1.04931	0.973349	0.988159	1	0.982218	1.02342	0.985692	0.979524	1.00602	0.975956	1.03345	0.987229	1.01558	0.968771	0.960861	0.978825	1.01107	1.01243	1.05235
	3002400	0.98853	0.969315	1.01599	0.962341	0.96986	0.998356	1.00994	0.974987	0.96883	0.979524	1.00481	0.97377	1.03106	0.982759	1	0.996013	0.937378	0.995902	0.994466	0.998305	1.06222
	3013200	1.02379	0.987411	1.03554	0.949015	0.971475	1.00658	1.00523	1.01011	0.966275	0.998893	1.03129	0.968852	1	0.994253	1.04452	1.00664	0.993477	0.988388	1.0238	1.00226	1.00076
	3024000	1.02124	0.97679	1.01377	0.950174	1.01346	0.977534	0.995816	0.998936	0.963209	0.999447	1.03008	0.956284	1.02151	1.00192	1.00334	0.989369	0.999348	0.982923	1.03431	1	1.0478
	3034800	1.00467	0.981117	1.02888	0.973928	0.996771	0.996712	1.01308	1.01916	0.980583	0.997233	1.04392	0.951913	1.05018	0.962963	1.01614	0.997342	0.973907	1.0123	1.00221	0.967797	1.04704
	3045600	1.0017	1.00511	1.00755	0.990151	0.998924	1.00932	1.0068	1.03193	0.959121	1.00443	0.987365	0.995082	1.03345	0.993614	1.03673	1	0.964775	0.987022	1.03597	1.01638	1.0258
	3056400	1.00637	0.990952	1.03687	0.945539	0.991927	0.992877	1.01778	0.974987	0.982115	1.00277	1.04934	0.99235	1.0454	0.992976	1.0473	0.990698	0.958904	0.956284	0.965689	0.980791	1.01517
	3067200	1.02676	0.995279	1.06042	0.954809	1.00323	0.989041	0.979603	0.997871	0.959121	1.00221	1.00722	0.989617	1.04182	0.998723	0.984418	0.982724	0.964775	0.978825	1.01162	0.982486	1.01442
	3078000	1	1	1	1	1	1	1	1	1	1	1	1	1	1	1	1	1	1	1	1	1

## Sheet: Figure 4a
Fig. 4a		RATE CONSTANT ABETA
		Column1	Column2	Column3	Column4
		var1	4.29663e+07	6.93991e+06	0.16152
		wt	2.69959e+07	3.33032e+06	0.123364
		var2	3.48322e+07	1.49387e+06	0.0428876

## Sheet: Figure 4b
Fig 4B.		Abeta MDS V1						Abeta MDS WT								Abeta MDS V1	V2
		[Bri] / M	[aS] / M	Rh / nm	SD			[Bri]	[Ab]	Measurement 1	Measurement 2	Measurement 3	Average	SD		cfit	Rfit 300	Rfit 600	Rfit 900
		Column1	Column2	Column3	Column4			Column1	Column2	Column3	Column4	Column5	Column6	Column7		Column1	Column2	Column3	Column4
		250	0.1	2.20833	0.263702			0.15	0.066	0	0	0	0	0		1e-10	1.24604e-05	1.41977e-06	9.47867e-07
		250	1	2.15333	0.169378			0.15	0.1	0.02299	0	0	0.00766333	0.0108376		5e-10	6.23005e-05	7.09886e-06	4.73934e-06
		250	2.5	1.97167	0.184044			0.15	0.33	0.0318303	0.0356667	0	0.022499	0.0159861		1e-09	0.000124597	1.41977e-05	9.47867e-06
		250	5	1.82667	0.107264			0.15	1	0.0414746	0.0523274	0.0626479	0.05215	0.0086449		2e-09	0.000249177	2.83954e-05	1.89573e-05
		250	7.5	1.9	0.137659			0.15	1.5	0.074827	0.0551276	0.06	0.0633182	0.00837755		3e-09	0.000373741	4.25931e-05	2.8436e-05
		250	10	1.95	0.158167			0.15	3	0.0716943	0.0597609	0.0633333	0.0649295	0.00500083		4e-09	0.000498288	5.67907e-05	3.79146e-05
		250	19	1.91	0.0927362			0.15	6	0.0615308	0.061718	0.0407938	0.0546809	0.00981993		5e-09	0.000622819	7.09883e-05	4.73933e-05
								0.15	9	0.06394	0.0622335	0.0808712	0.0690149	0.00841258		6e-09	0.000747332	8.51859e-05	5.68719e-05
		375	0	1.89	0.0494975			0.15	12	0.0827325	0.0772892	0.0619021	0.0739746	0.00882107		7e-09	0.000871829	9.93835e-05	6.63505e-05
		375	0.1	1.75833	0.113456											8e-09	0.000996308	0.000113581	7.58292e-05
		375	1	1.77167	0.10274											9e-09	0.00112077	0.000127779	8.53078e-05
		375	2.5	1.96667	0.220958											1e-08	0.00124522	0.000141976	9.47864e-05
		375	5	1.87333	0.0566176			[Bri]	[Ab]	Measurement 1	Measurement 2	Measurement 3	Average	SD		2e-08	0.00248871	0.00028395	0.000189572
		375	7.5	1.85333	0.0415665			Column1	Column2	Column3	Column4	Column5	Column6	Column7		3e-08	0.00373038	0.000425921	0.000284357
		375	10	1.845	0.0595119			0.3	0.01	0	0	0	0	0		4e-08	0.00497015	0.00056789	0.000379141
		375	15	1.96	0.0813429			0.3	0.066	0	0	0	0	0		5e-08	0.00620792	0.000709856	0.000473925
		375	19	1.91833	0.0877813			0.3	0.1	0	0	0	0	0		6e-08	0.00744357	0.000851819	0.000568707
								0.3	0.33	0	0.0182263	0.0124381	0.0102215	0.00760414		7e-08	0.00867699	0.000993781	0.000663489
		500	0.1	1.96333	0.202251			0.3	1	0.0149634	0.0377615	0.0339801	0.0289016	0.00997599		8e-08	0.00990806	0.00113574	0.00075827
		500	1	2.08167	0.0717635			0.3	1.5	0.0361842	0.0274811	0.0573996	0.040355	0.0125652		9e-08	0.0111367	0.0012777	0.000853051
		500	2.5	2.17	0.143527			0.3	3	0.0456839	0.0499759	0.0541669	0.0499423	0.00346326		1e-07	0.0123626	0.00141965	0.000947831
		500	5	2.06333	0.160485			0.3	6	0.0602252	0.0413651	0.0550849	0.0522251	0.00796074		1.5e-07	0.0184476	0.00212938	0.00142172
		500	7.5	1.73167	0.161821			0.3	9	0.0606539	0.0661629	0.0609289	0.0625819	0.00253464		2e-07	0.0244392	0.00283904	0.00189559
		500	10	2.055	0.138534			0.3	12	0.098704	0.0642194	0.0753243	0.0794159	0.0143725		2.5e-07	0.0303038	0.00354863	0.00236943
		500	19	1.93667	0.0376386											3e-07	0.0359918	0.00425816	0.00284326
																3.5e-07	0.0414315	0.00496761	0.00331707
																4e-07	0.0465215	0.00567698	0.00379086
								[Bri]	[Ab]	Measurement 1	Measurement 2	Measurement 3	Average	SD		4.5e-07	0.0511307	0.00638628	0.00426462
								Column1	Column2	Column3	Column4	Column5	Column6	Column7		5e-07	0.0551183	0.00709549	0.00473837
								0.6	0.066	0	0	0	0	0		5.5e-07	0.0583846	0.00780463	0.00521209
								0.6	0.1	0	0	0	0	0		6e-07	0.0609254	0.00851367	0.00568579
								0.6	0.33	0	0	0	0	0		6.5e-07	0.0628343	0.00922263	0.00615947
								0.6	1	0	0	0	0	0		7e-07	0.064251	0.0099315	0.00663312
								0.6	1.5	0.0165818	0.0252157	0.0265951	0.0227976	0.0044311		7.5e-07	0.0653085	0.0106403	0.00710675
								0.6	3	0.0407634	0.0465628	0.0208159	0.0360474	0.0110274		8e-07	0.0661108	0.0113489	0.00758035
								0.6	6	0.0381074	0.0435959	0.048761	0.0434881	0.00434999		8.5e-07	0.0667316	0.0120575	0.00805393
								0.6	9	0.0266219	0.0438819	0.0311508	0.0338849	0.00730676		9e-07	0.0672221	0.012766	0.00852748
								0.6	12	0.0450035	0.0483118	0.0446739	0.0459964	0.00164272		9.5e-07	0.067617	0.0134743	0.00900101
																1e-06	0.0679406	0.0141826	0.0094745
																1.5e-06	0.0694573	0.0212577	0.0142079
																2e-06	0.069974	0.0283151	0.0189377
																2.5e-06	0.0702322	0.0353444	0.0236629
																3e-06	0.0703868	0.0423258	0.028382
																3.5e-06	0.0704896	0.0492162	0.0330928
																4e-06	0.0705629	0.0559049	0.0377918
																4.5e-06	0.0706179	0.0620491	0.0424734
																5e-06	0.0706605	0.0666353	0.0471276
																5.5e-06	0.0706946	0.0688146	0.0517358
																6e-06	0.0707225	0.0696623	0.0562586
																6.5e-06	0.0707457	0.0700553	0.0606023
																7e-06	0.0707653	0.070274	0.0645165
																7.5e-06	0.0707822	0.0704118	0.06744
																8e-06	0.0707967	0.0705061	0.0690062
																8.5e-06	0.0708095	0.0705746	0.0697199
																9e-06	0.0708207	0.0706265	0.0700787
																9.5e-06	0.0708307	0.0706672	0.0702858
																1e-05	0.0708396	0.0706999	0.0704186
																1.25e-05	0.0708731	0.0707989	0.0707011
																1.5e-05	0.070895	0.0708489	0.0707994
																1.75e-05	0.0709105	0.0708789	0.0708491
																2e-05	0.070922	0.070899	0.0708791
																2.25e-05	0.0709309	0.0709134	0.0708991
																2.5e-05	0.0709379	0.0709242	0.0709135
																2.75e-05	0.0709437	0.0709326	0.0709243
																3e-05	0.0709484	0.0709393	0.0709326
																3.25e-05	0.0709525	0.0709448	0.0709394
																3.5e-05	0.0709559	0.0709494	0.0709449
																3.75e-05	0.0709589	0.0709533	0.0709495
																4e-05	0.0709615	0.0709566	0.0709533
																4.25e-05	0.0709638	0.0709595	0.0709567
																4.5e-05	0.0709658	0.0709621	0.0709595
																4.75e-05	0.0709677	0.0709643	0.0709621
																5e-05	0.0709693	0.0709663	0.0709643
																5.25e-05	0.0709708	0.070968	0.0709663
																5.5e-05	0.0709721	0.0709696	0.0709681
																5.75e-05	0.0709733	0.0709711	0.0709696
																6e-05	0.0709745	0.0709724	0.0709711
																6.25e-05	0.0709755	0.0709736	0.0709724
																6.5e-05	0.0709764	0.0709747	0.0709736
																6.75e-05	0.0709773	0.0709757	0.0709747
																7e-05	0.0709781	0.0709766	0.0709757
																7.25e-05	0.0709789	0.0709775	0.0709766
																7.5e-05	0.0709796	0.0709783	0.0709775
																7.75e-05	0.0709803	0.0709791	0.0709783
																8e-05	0.0709809	0.0709798	0.0709791
																8.25e-05	0.0709815	0.0709804	0.0709798
																8.5e-05	0.070982	0.070981	0.0709804
																8.75e-05	0.0709825	0.0709816	0.070981
																9e-05	0.070983	0.0709821	0.0709816
																9.25e-05	0.0709835	0.0709826	0.0709821
																9.5e-05	0.0709839	0.0709831	0.0709826
																9.75e-05	0.0709843	0.0709836	0.0709831
																0.0001	0.0709847	0.070984	0.0709836

## Sheet: Figure 5a Var I
Figure 5a				Asyn Kinetics V1
																Fit
		t (s)	0 uM	0 uM	0 uM	1 uM	1 uM	1 uM	5 uM	5 uM	5 uM	10 uM	10 uM	10 uM		time (s)	0	1	5	10
		22020	0	0	0	0	0	0	0	0	0	0	0	0		21536	0.0036548	0.00361297	0.00369496	0.00366337
		22500	0.000994036	0.00151143	0.000352334	-0.00086997	0.000798743	-0.000452615	0.00250764	-0.00112535	-3.70192e-05	0.00437274	0.0010244	-0.000442059		23952.9	0.00455099	0.0044879	0.00461198	0.00456398
		22980	0.000571042	0.00198221	0.00229017	0.000310704	0.00133983	0.000172425	0.00235091	0.00152467	0.000185096	0.000764169	0.00361555	6.31512e-05		26369.8	0.00555652	0.00546487	0.00564566	0.00557546
		23520	0.00302441	0.00284943	0.00193784	0.000466056	0.000592615	-0.00148716	0.00376146	0.00130686	-0.000740384	0.00479728	0.00361555	0		28786.7	0.00667589	0.00654685	0.00680212	0.00670265
		24000	0.00253796	0.00252732	0.00151	0.00270312	0.000669913	-0.000172425	0.00407492	0.00210549	0.0027024	0.00424538	-0.0010244	0		31203.6	0.00791408	0.0077371	0.00808816	0.00795092
		24480	0.00213612	0.00299809	0.00140934	0.00183315	0.00115946	0.000237084	0.00450592	0.00319454	0.00333173	0.00140098	0.00186803	0.00239975		33620.5	0.00927659	0.00903923	0.00951129	0.00932617
		25020	0.0036589	0.00366709	0.00417768	0.00537518	0.00262812	2.15531e-05	0.00528955	0.00152467	0.00107356	0.00556145	0.00650798	0.00580991		36037.4	0.0107694	0.0104571	0.0110797	0.0108348
		25500	0.00262256	0.00441042	0.00309551	0.00236135	0.00265389	0.00131474	0.00579892	0.00119795	0.00162885	0.00581617	0.00602591	0.00536786		38454.3	0.012399	0.011995	0.0128024	0.0124839
		25980	0.00268601	0.0030972	0.00276834	0.00375952	0.00136559	-2.15531e-05	0.00650419	0.00497332	0.00470144	0.00517937	0.00801446	0.00972529		40871.2	0.0141724	0.0136575	0.0146891	0.014281
		26520	0.00384924	0.00550063	0.00327167	0.00260991	0.000824509	0.000991443	0.0067001	0.0067521	0.00381298	0.00598599	0.00409762	0.0053047		43288.1	0.0160971	0.0154493	0.0167502	0.0162341
		27000	0.00283406	0.00661562	0.00390084	0.00329346	0.00146866	0.000603487	0.00525037	0.00479181	0.00644134	0.00636807	0.0095812	0.00454689		45705	0.0181812	0.0173757	0.018997	0.018352
		27480	0.00355315	0.00423697	0.00337234	0.0050334	0.00280848	0.00129319	0.00615156	0.00257741	0.00403509	0.00483974	0.00686954	0.00700979		48121.9	0.0204331	0.019442	0.0214415	0.0206439
		28020	0.00363775	0.00450953	0.00422801	0.00577909	0.00286001	0.00096989	0.00885511	0.00435619	0.00603413	0.00658034	0.00789394	0.00580991		50538.9	0.022862	0.0216542	0.0240965	0.0231197
		28500	0.00433569	0.00644218	0.00342268	0.00441199	0.00190668	0.000538828	0.00525037	0.00468291	0.00410913	0.00747187	0.0110877	0.00972529		52955.8	0.0254774	0.0240181	0.0269756	0.0257896
		28980	0.00579502	0.00775539	0.00500818	0.00518875	0.00381335	0.00217687	0.00740538	0.00845827	0.00566394	0.00840586	0.00940042	0.00896748		55372.7	0.0282893	0.0265402	0.0300931	0.0286646
		29520	0.00484328	0.00738373	0.00453001	0.00680441	0.00322074	0.000452615	0.00967793	0.00726032	0.00684855	0.00708979	0.0130762	0.00940954		57789.6	0.0313084	0.0292271	0.0334642	0.0317562
		30000	0.00456833	0.00545108	0.00704668	0.00668013	0.0034784	0.00140095	0.0054071	0.00642538	0.00351682	0.00675016	0.0110274	0.00700979		60206.5	0.0345455	0.0320855	0.0371046	0.0350762
		30480	0.00410304	0.00621918	0.00510885	0.00602765	0.00486975	0.00226308	0.00728783	0.00715141	0.00570096	0.00810868	0.0106056	0.00934639		62623.4	0.0380122	0.0351227	0.0410309	0.0386372
		31020	0.00606996	0.00778017	0.00546118	0.00500233	0.00417407	0.00256482	0.00967793	0.00566305	0.00688557	0.00967947	0.0124134	0.00890433		65040.3	0.0417202	0.0383459	0.04526	0.042452
		31500	0.00619686	0.00721029	0.00732352	0.00792295	0.00450903	0.00314676	0.0067001	0.0091843	0.00681153	0.0107408	0.0155469	0.0105463		67457.2	0.0456818	0.0417626	0.0498097	0.0465339
		31980	0.00480098	0.00797839	0.00634202	0.00786081	0.00533354	0.00211221	0.00975629	0.00729662	0.00573798	0.00832095	0.0162097	0.01042		69874.1	0.0499093	0.0453806	0.0546981	0.0508964
		32520	0.00678905	0.00797839	0.00631685	0.00869971	0.00463786	0.00245706	0.0095212	0.00631648	0.00873653	0.0078115	0.0129557	0.0113041		72291	0.0544156	0.0492077	0.0599435	0.0555535
		33000	0.00721205	0.00854828	0.00664402	0.00829579	0.00425137	0.00340539	0.00944283	0.00885759	0.00607115	0.00819359	0.0166918	0.0135775		74707.9	0.0592136	0.0532517	0.0655645	0.0605191
		33480	0.00712745	0.00740851	0.00785202	0.00764331	0.00481822	0.00295278	0.00928611	0.00863978	0.00799615	0.0104436	0.0176559	0.0124408		77124.8	0.0643161	0.0575209	0.0715798	0.0658074
		34020	0.00862908	0.00782973	0.00619102	0.00618301	0.00610652	0.00293122	0.00654337	0.00853088	0.0106245	0.0102314	0.0189214	0.0118724		79541.7	0.0697364	0.0620231	0.078008	0.0714326
		34500	0.00687365	0.00899428	0.00923619	0.00817151	0.00687949	0.00368558	0.00991302	0.00994664	0.00858846	0.00955211	0.0177764	0.0139564		81958.6	0.0754872	0.0667665	0.0848672	0.0774087
		34980	0.00810033	0.00887039	0.00800302	0.00646264	0.00505011	0.00310365	0.0116762	0.00998294	0.009625	0.00942475	0.0178367	0.0138933		84375.5	0.0815812	0.071759	0.0921751	0.0837493
		35520	0.00835413	0.0097376	0.00719768	0.00481591	0.00646724	0.0037718	0.0106575	0.0090391	0.00799615	0.0113776	0.024646	0.0131355		86792.4	0.0880308	0.0770085	0.0999484	0.0904678
		36000	0.00774079	0.00887039	0.00732352	0.00711512	0.00816779	0.00545294	0.00999138	0.0100918	0.00758894	0.0106559	0.0190419	0.0123776		89209.3	0.0948478	0.0825226	0.108203	0.0975769
		36480	0.00932702	0.0114473	0.00805335	0.00695976	0.00633841	0.0055607	0.00959956	0.0091843	0.00881057	0.0120144	0.0218138	0.0156615		91626.2	0.102044	0.0883087	0.116953	0.105089
		37020	0.00907322	0.00936594	0.00704668	0.00801616	0.00590039	0.00435373	0.0106183	0.00994664	0.00981009	0.0138824	0.0239229	0.0169245		94043.1	0.109628	0.094374	0.126212	0.113014
		37500	0.00746584	0.0115464	0.00921102	0.00829579	0.00729175	0.0038149	0.012499	0.011072	0.0105875	0.0152409	0.0197047	0.0132618		96460	0.117612	0.100725	0.13599	0.121363
		37980	0.00829068	0.0107783	0.00717252	0.00848221	0.00780707	0.00383645	0.0113627	0.0111446	0.00932884	0.0132031	0.0256704	0.0154721		98876.9	0.126002	0.107368	0.146295	0.130144
		38520	0.00780424	0.00887039	0.00911036	0.00658692	0.00816779	0.0045046	0.00873756	0.014448	0.0107356	0.0140522	0.0199458	0.0153458		101294	0.134807	0.114309	0.157134	0.139365
		39000	0.00873482	0.0106296	0.00888386	0.00842007	0.00641571	0.00528051	0.0116762	0.0113987	0.0107726	0.0149437	0.0235011	0.0173666		103711	0.144031	0.121553	0.168509	0.14903
		39480	0.00839643	0.0100845	0.00850636	0.00963182	0.00651877	0.00424596	0.00971711	0.0116528	0.011587	0.0137126	0.0237421	0.0155984		106128	0.153679	0.129104	0.180421	0.159143
		40020	0.00708515	0.0113481	0.0100415	0.00717726	0.00803896	0.00528051	0.0111668	0.0128871	0.0108466	0.0168542	0.0244049	0.0202715		108545	0.163753	0.136966	0.192864	0.169705
		40500	0.00824838	0.0114968	0.0100919	0.00860649	0.0066476	0.00405199	0.0134394	0.00983773	0.00995817	0.0155806	0.0257909	0.0167982		110961	0.174253	0.145142	0.205833	0.180716
		40980	0.00900977	0.0117941	0.00903486	0.00913469	0.00747211	0.00461237	0.0112452	0.014811	0.0104024	0.0168542	0.0235613	0.018377		113378	0.185176	0.153633	0.219316	0.192172
		41520	0.00862908	0.0118189	0.0117529	0.00814044	0.00834815	0.00506498	0.0135961	0.0123788	0.0132159	0.0153683	0.0257909	0.019198		115795	0.196519	0.16244	0.233297	0.204067
		42000	0.00879827	0.011918	0.0117025	0.00913469	0.00819355	0.00506498	0.0132435	0.0116165	0.00947692	0.0166844	0.0233203	0.0200821		118212	0.208276	0.171562	0.247757	0.216392
		42480	0.00748699	0.0127109	0.0115515	0.0109368	0.00901806	0.00497877	0.0140663	0.0147021	0.0152149	0.0199958	0.0277192	0.0187559		120629	0.220436	0.180999	0.262674	0.229136
		43020	0.00909437	0.0127109	0.0127092	0.01103	0.0100487	0.00426752	0.0123423	0.0153919	0.0138082	0.0159202	0.0301898	0.0201452		123046	0.232989	0.190746	0.27802	0.242285
		43500	0.00782539	0.0138259	0.0112495	0.00854435	0.00852851	0.00528051	0.00987383	0.0172796	0.0136231	0.0177457	0.0274782	0.0194506		125463	0.24592	0.200801	0.293765	0.255821
		43980	0.00924242	0.0126118	0.012835	0.0100357	0.00850274	0.00566847	0.0124207	0.0147021	0.0129937	0.0174061	0.0307924	0.0228608		127880	0.259214	0.211158	0.309874	0.269725
		44520	0.00991921	0.0129835	0.0138669	0.0115582	0.00940455	0.00683234	0.0112452	0.0120884	0.0120312	0.0186797	0.0301296	0.0226713		130297	0.272851	0.221811	0.326311	0.283975
		45000	0.0102999	0.0137764	0.0126085	0.0127078	0.00842545	0.00553915	0.0135961	0.0145932	0.0112168	0.0229675	0.0314553	0.0218503		132714	0.28681	0.23275	0.343034	0.298546
		45480	0.0105325	0.0130826	0.0143199	0.0108746	0.00827085	0.00696166	0.0144189	0.0155371	0.0163995	0.0220335	0.0307321	0.0237449		135131	0.301067	0.243967	0.360002	0.31341
		46020	0.0106383	0.0133551	0.0139927	0.0113407	0.00729175	0.00622885	0.0144973	0.0167713	0.0145486	0.0198259	0.0292257	0.0230502		137547	0.315597	0.255452	0.377171	0.328539
		46500	0.010025	0.0132065	0.0136907	0.0119621	0.00832238	0.00601332	0.0177102	0.0124877	0.0149558	0.0233072	0.0338054	0.0278497		139964	0.330373	0.267191	0.394495	0.343901
		46980	0.0109555	0.0129339	0.0146219	0.0131738	0.00767824	0.00648749	0.0131651	0.0162268	0.0161034	0.0222034	0.0274179	0.023808		142381	0.345365	0.279171	0.411929	0.359464
		47520	0.0126264	0.0127605	0.0130112	0.0100979	0.00824508	0.00592711	0.0153985	0.0175337	0.0152149	0.0208448	0.0348298	0.0284181		144798	0.360544	0.291379	0.429424	0.375193
		48000	0.0120342	0.0141976	0.0132377	0.0115271	0.00803896	0.00676768	0.0157511	0.0173885	0.0165846	0.0208448	0.0291052	0.0307547		147215	0.375879	0.303799	0.446936	0.391054
		48480	0.0107652	0.0118933	0.0131119	0.012801	0.0087604	0.00663836	0.0146932	0.0147747	0.0158442	0.0219911	0.0358542	0.0232397		149632	0.391336	0.316413	0.464419	0.407013
		49020	0.0119496	0.0138259	0.0126085	0.0146963	0.00894076	0.00696166	0.0164956	0.0183686	0.0156591	0.0219062	0.0331425	0.0200189		152049	0.406883	0.329203	0.481829	0.423032
		49500	0.0115477	0.0130578	0.014647	0.0145409	0.00783283	0.00655215	0.0191599	0.0196392	0.0152889	0.0240713	0.0353118	0.0239975		154466	0.422488	0.342153	0.499123	0.439077
		49980	0.0122457	0.0114473	0.0136907	0.0125214	0.00721445	0.00728495	0.0197869	0.0203652	0.0168808	0.0226703	0.0282615	0.0222924		156883	0.438118	0.355241	0.516262	0.455112
		50520	0.0120553	0.0125127	0.0130615	0.0126146	0.0088377	0.00784534	0.0157511	0.01757	0.0158072	0.0212269	0.0324797	0.0299337		159300	0.453741	0.368449	0.533208	0.471105
		51000	0.0122457	0.0135286	0.0148735	0.0124592	0.00881193	0.00702632	0.0175927	0.0185138	0.0181764	0.0241987	0.029527	0.0242501		161716	0.469324	0.381756	0.549924	0.487021
		51480	0.0121611	0.014594	0.014043	0.0101289	0.00863157	0.00691855	0.0188073	0.0185864	0.0171399	0.0292082	0.0392287	0.0259552		164133	0.484838	0.395141	0.56638	0.502828
		52020	0.0107017	0.0136525	0.0149239	0.0139506	0.00932725	0.00773757	0.0168482	0.0180782	0.0194351	0.0259393	0.0303103	0.0229871		166550	0.500253	0.408584	0.582546	0.518496
		52500	0.0117381	0.0138011	0.0138417	0.0117135	0.010461	0.00722029	0.0152418	0.019494	0.0184356	0.0228402	0.0385056	0.0248184		168967	0.515541	0.422064	0.598396	0.533998
		52980	0.0122457	0.0131074	0.0152259	0.011496	0.0102548	0.00747893	0.0159078	0.0226522	0.0194351	0.0266186	0.0377222	0.02545		171384	0.530674	0.435559	0.613906	0.549305
		53520	0.0129225	0.0143462	0.0158047	0.0121174	0.0102291	0.00782378	0.0211974	0.0229789	0.0182505	0.0283592	0.031154	0.027976		173801	0.545629	0.44905	0.629057	0.564395
		54000	0.0119073	0.0139994	0.0130867	0.0139195	0.0108217	0.00806087	0.0200611	0.0209097	0.0214341	0.0270855	0.0369991	0.0255131		176218	0.560381	0.462516	0.643832	0.579243
		54480	0.0133455	0.0144454	0.0162577	0.0153177	0.0108217	0.00734961	0.0164564	0.0222529	0.0221005	0.0316281	0.0372401	0.0263341		178635	0.57491	0.475938	0.658218	0.593829
		55020	0.0121399	0.0131074	0.0165849	0.0137952	0.00873464	0.00885833	0.0182979	0.020583	0.0226558	0.0292507	0.0407352	0.0269024		181052	0.589197	0.489296	0.672202	0.608137
		55500	0.0135358	0.014817	0.0156789	0.0131117	0.0103579	0.00859969	0.020688	0.020583	0.0235442	0.028996	0.0416993	0.0253236		183469	0.603224	0.502573	0.685778	0.622149
		55980	0.0158411	0.0136772	0.0166352	0.0150691	0.012213	0.00847038	0.0179845	0.0233419	0.0256913	0.0330291	0.0363965	0.0243764		185886	0.616975	0.51575	0.698938	0.635851
		56520	0.0155027	0.0147922	0.0165597	0.0142924	0.0115431	0.00909542	0.0182196	0.0216357	0.0262836	0.0336659	0.0415185	0.0334702		188302	0.630438	0.52881	0.711679	0.649233
		57000	0.0150374	0.0165515	0.016761	0.0123039	0.0111309	0.00885833	0.0199436	0.0228337	0.0280976	0.0368075	0.0441097	0.0291759		190719	0.6436	0.541739	0.724	0.662284
		57480	0.0148471	0.0164028	0.016308	0.0137331	0.0120842	0.0105395	0.0212366	0.0262824	0.0284308	0.0351093	0.0406146	0.0335965		193136	0.656452	0.55452	0.735901	0.674997
		58020	0.014699	0.0162293	0.0186989	0.0140127	0.0118265	0.0106472	0.0221769	0.0250118	0.0282086	0.0385056	0.0453751	0.0303757		195553	0.668987	0.567141	0.747384	0.687365
		58500	0.0147202	0.0184098	0.0192777	0.0148206	0.0118523	0.0109059	0.0200611	0.0273714	0.0299856	0.0384632	0.047906	0.0332807		197970	0.681197	0.579587	0.758453	0.699385
		58980	0.0158834	0.0190044	0.017365	0.0140438	0.0113628	0.00868591	0.0234308	0.0305659	0.0313183	0.0370197	0.0463995	0.0383328		200387	0.693079	0.591849	0.769114	0.711053
		59520	0.0156508	0.0174682	0.0192525	0.0148516	0.0106671	0.00941871	0.0224904	0.0292228	0.0323918	0.0434727	0.0498945	0.0352384		202804	0.704628	0.603914	0.779372	0.72237
		60000	0.0174062	0.0183107	0.0207626	0.0157527	0.0138105	0.00978512	0.0241752	0.0287509	0.0339466	0.0430482	0.0475444	0.0340385		205221	0.715844	0.615774	0.789235	0.733334
		60480	0.0156508	0.0180133	0.0212659	0.017213	0.0135271	0.0107981	0.0264086	0.0318365	0.034613	0.0438124	0.0510395	0.0377644		207638	0.726726	0.62742	0.79871	0.743948
		61020	0.0177657	0.0192027	0.0227256	0.0166537	0.0140939	0.0107335	0.0255858	0.0305296	0.0340577	0.0456803	0.04652	0.0466056		210055	0.737274	0.638844	0.807808	0.754214
		61500	0.0179984	0.0212096	0.0229269	0.0170266	0.0124192	0.0121775	0.0266829	0.0348132	0.0386851	0.0452982	0.0512805	0.0425008		212471	0.747491	0.650039	0.816536	0.764135
		61980	0.0187175	0.020392	0.0232792	0.0144477	0.0124965	0.0101084	0.0264086	0.0353941	0.0372043	0.0490342	0.0503164	0.0412378		214888	0.757378	0.661002	0.824906	0.773716
		62520	0.0187598	0.0205159	0.0261986	0.0151313	0.0130375	0.0115094	0.0274665	0.0363016	0.0396846	0.0486096	0.0499548	0.0482476		217305	0.76694	0.671726	0.832927	0.782963
		63000	0.0192674	0.0210362	0.0244621	0.0173994	0.0136044	0.011143	0.0283677	0.0349947	0.0406101	0.0484398	0.0555589	0.0426902		219722	0.776181	0.682208	0.84061	0.79188
		63480	0.0194154	0.0229441	0.0253681	0.0177723	0.0147381	0.0129319	0.0301309	0.0373543	0.0394625	0.0510295	0.0573064	0.0489422		222139	0.785106	0.692446	0.847965	0.800476
		64020	0.0197115	0.0214822	0.0251919	0.0157527	0.0155884	0.0135569	0.029308	0.0402222	0.0451264	0.0514116	0.0554986	0.0495737		224556	0.793721	0.702437	0.855004	0.808755
		64500	0.0214246	0.0229936	0.0272052	0.0185801	0.0168251	0.0135785	0.028642	0.0403674	0.0438307	0.0548079	0.0572462	0.0563309		226973	0.80203	0.712181	0.861738	0.816726
		64980	0.0221437	0.023291	0.0264754	0.0171198	0.0150473	0.0129319	0.0373403	0.0425092	0.0466442	0.0539164	0.0648991	0.0519735		229390	0.810042	0.721676	0.868176	0.824397
		65520	0.022038	0.0252732	0.0285894	0.0199161	0.0159749	0.0143328	0.0360082	0.0406941	0.0474957	0.0584589	0.0617656	0.055131		231807	0.817763	0.730924	0.874331	0.831775
		66000	0.0207267	0.0258926	0.0271046	0.0185801	0.016181	0.0142251	0.0349502	0.0443968	0.0484581	0.0559117	0.0653811	0.0541206		234224	0.825199	0.739924	0.880212	0.838868
		66480	0.0211074	0.0255705	0.0287404	0.0184247	0.0175208	0.0144837	0.035969	0.0457037	0.0499759	0.0599448	0.0665863	0.0574676		236641	0.832358	0.748678	0.88583	0.845684
		67020	0.022884	0.0245298	0.0289166	0.0154109	0.0161037	0.0152596	0.0407883	0.0478455	0.0521231	0.0621524	0.0708647	0.0622671		239057	0.839248	0.757188	0.891195	0.852233
		67500	0.0233704	0.0261652	0.0312571	0.0185801	0.0169797	0.014613	0.035969	0.0523832	0.0533817	0.0633836	0.0704429	0.0596148		241474	0.845876	0.765457	0.896318	0.858521
		67980	0.02373	0.0265368	0.0312319	0.0173062	0.0173404	0.0153027	0.0405532	0.0509674	0.0536779	0.0646147	0.070925	0.0603726		243891	0.85225	0.773486	0.901207	0.864558
		68520	0.024153	0.0279739	0.0325154	0.0193879	0.0190668	0.0161433	0.0388292	0.0521291	0.0546774	0.0674591	0.0695993	0.0582254		246308	0.858378	0.78128	0.905874	0.870352
		69000	0.0253373	0.0278253	0.0331194	0.0178344	0.0172889	0.0158846	0.0461171	0.0532544	0.0587125	0.0693271	0.0711058	0.0627723		248725	0.864266	0.788841	0.910326	0.875911
		69480	0.0244279	0.0295101	0.0358878	0.0181762	0.0190152	0.0167468	0.0461563	0.0544524	0.0571947	0.0722564	0.0746008	0.0658036		251142	0.869924	0.796173	0.914574	0.881242
		70020	0.0243645	0.0300057	0.0359633	0.0183005	0.0182938	0.0181908	0.0456077	0.0568846	0.059823	0.0751433	0.0762278	0.0685191		253559	0.875358	0.80328	0.918625	0.886355
		70500	0.0280656	0.0318145	0.0368441	0.0182694	0.0189895	0.0183633	0.0435311	0.0593168	0.0638211	0.0771386	0.0792407	0.0706031		255976	0.880576	0.810167	0.922488	0.891256
		70980	0.025147	0.0317897	0.0378004	0.0173994	0.0201489	0.0193763	0.0481154	0.0613497	0.0622293	0.0780301	0.0855077	0.0650458		258393	0.885585	0.816837	0.926172	0.895955
		71520	0.0267967	0.0326569	0.0369448	0.0211279	0.0191441	0.0170916	0.0478019	0.0642901	0.0665235	0.0795585	0.0788792	0.0702873		260810	0.890393	0.823296	0.929684	0.900457
		72000	0.0279599	0.0338462	0.0380269	0.0191083	0.0207158	0.0196349	0.0491733	0.0642175	0.0653389	0.082785	0.0837602	0.0719293		263226	0.895006	0.829547	0.933032	0.904771
		72480	0.0294192	0.0352338	0.0393859	0.0204754	0.0206642	0.0195271	0.0519944	0.0648709	0.0680043	0.0797707	0.087436	0.0728765		265643	0.899432	0.835596	0.936223	0.908903
		73020	0.0288482	0.0346639	0.0383793	0.0215318	0.0196078	0.019484	0.051054	0.0667949	0.0678932	0.0831671	0.0904489	0.0718661		268060	0.903678	0.841448	0.939265	0.912861
		73500	0.0291654	0.0358284	0.0407953	0.0216871	0.0217979	0.0198504	0.0517201	0.0701347	0.0716692	0.0862662	0.0865321	0.0708557		270477	0.90775	0.847106	0.942163	0.916652
		73980	0.0317668	0.0367452	0.0409714	0.0212832	0.0223133	0.0215747	0.055795	0.0694086	0.0721875	0.0868181	0.0920759	0.0752131		272894	0.911655	0.852577	0.944925	0.920281
		74520	0.0311747	0.0391239	0.0422801	0.0219668	0.0235243	0.0214454	0.0584202	0.0720587	0.0744827	0.0899172	0.0931606	0.0782444		275311	0.915399	0.857865	0.947556	0.923756
		75000	0.0324436	0.0392725	0.0433119	0.0208482	0.0239623	0.0226523	0.0576757	0.0748902	0.0769629	0.0905965	0.0946671	0.0806441		277728	0.918989	0.862975	0.950063	0.927083
		75480	0.0314707	0.0404866	0.0455014	0.0223707	0.0233954	0.0236653	0.0587336	0.0797909	0.0787769	0.0952239	0.0988852	0.0809599		280145	0.922429	0.867912	0.952452	0.930267
		76020	0.0342625	0.0408087	0.0451743	0.0242349	0.0253794	0.0224799	0.064415	0.0769594	0.0793322	0.0960306	0.10473	0.0822861		282562	0.925726	0.872681	0.954727	0.933315
		76500	0.0348759	0.0444015	0.0454008	0.022495	0.0240653	0.0242904	0.0621816	0.0795731	0.0824418	0.098875	0.108888	0.087275		284979	0.928886	0.877286	0.956894	0.936232
		76980	0.0357641	0.0440298	0.0464074	0.0245145	0.0247868	0.0242688	0.060967	0.0814608	0.0831452	0.100785	0.103344	0.0888538		287395	0.931914	0.881733	0.958958	0.939023
		77520	0.0365467	0.0440051	0.0485466	0.0259748	0.0257659	0.0255836	0.0633571	0.0851272	0.0858476	0.104903	0.106357	0.0908746		289812	0.934816	0.886026	0.960924	0.941693
		78000	0.0368428	0.0443272	0.0495533	0.0263787	0.028394	0.0257991	0.0662957	0.0860348	0.0891423	0.103035	0.10702	0.0924534		292229	0.937595	0.890169	0.962797	0.944248
		78480	0.0378791	0.0467306	0.0509123	0.0263477	0.0284971	0.0244197	0.0694695	0.0894471	0.0892533	0.109446	0.10919	0.0934638		294646	0.940258	0.894168	0.96458	0.946693
		79020	0.0396557	0.0470527	0.0533535	0.0251981	0.0282137	0.0259931	0.0681765	0.09148	0.0906601	0.109616	0.111359	0.097695		297063	0.942809	0.898027	0.966278	0.949031
		79500	0.0401633	0.048242	0.0521706	0.0256331	0.0281106	0.0277604	0.0740538	0.0934403	0.0912894	0.109573	0.114854	0.0925797		299480	0.945252	0.901749	0.967895	0.951268
		79980	0.0415803	0.0489606	0.053731	0.0288022	0.0282652	0.0274371	0.0737011	0.0936218	0.0960278	0.117427	0.115878	0.0998421		301897	0.947592	0.905341	0.969436	0.953408
		80520	0.0430608	0.0497287	0.0562225	0.0257573	0.028729	0.0288812	0.0735444	0.0966711	0.0961389	0.116451	0.117324	0.101547		304314	0.949833	0.908805	0.970902	0.955455
		81000	0.0414746	0.0494066	0.0558198	0.0277769	0.0298111	0.0297217	0.0778152	0.0981595	0.0976567	0.119592	0.124254	0.104263		306731	0.951979	0.912146	0.972298	0.957412
		81480	0.0439279	0.0520826	0.0571536	0.027808	0.0309191	0.0318986	0.080362	0.100374	0.100359	0.122904	0.122868	0.0996527		309148	0.954035	0.915368	0.973628	0.959284
		82020	0.0445413	0.0527516	0.0585378	0.0286158	0.0313829	0.0314891	0.0809106	0.105638	0.100729	0.12388	0.128412	0.105273		311565	0.956003	0.918474	0.974894	0.961075
		82500	0.0458314	0.0550063	0.0604002	0.0276526	0.0330319	0.0321573	0.0804404	0.106291	0.10321	0.128168	0.127086	0.106347		313981	0.957887	0.92147	0.9761	0.962787
		82980	0.046762	0.0560718	0.0631937	0.03048	0.0330834	0.033084	0.0840451	0.109522	0.108985	0.125918	0.127026	0.110199		316398	0.959692	0.924357	0.977247	0.964424
		83520	0.0494057	0.0566912	0.0636718	0.0309772	0.032027	0.0359937	0.0868271	0.10974	0.108651	0.129739	0.131967	0.111778		318815	0.961419	0.927141	0.97834	0.96599
		84000	0.0476503	0.057162	0.0651063	0.0314432	0.0337018	0.0333427	0.0894914	0.112063	0.111761	0.131055	0.132329	0.110452		321232	0.963073	0.929824	0.97938	0.967487
		84480	0.0502094	0.0591937	0.0647288	0.0312879	0.0357115	0.0343557	0.0905493	0.116782	0.114723	0.133645	0.142091	0.111462		323649	0.964657	0.932411	0.980371	0.968918
		85020	0.0530011	0.059169	0.0687052	0.0324685	0.0360722	0.0363386	0.0916072	0.114532	0.11476	0.140225	0.141488	0.117335		326066	0.966173	0.934903	0.981314	0.970287
		85500	0.0522821	0.0611759	0.0673713	0.030449	0.0367679	0.0383861	0.0954471	0.121211	0.117721	0.142093	0.144381	0.118472		328483	0.967624	0.937305	0.982212	0.971596
		85980	0.0532761	0.0634307	0.071096	0.0341153	0.0355827	0.0381706	0.0925868	0.121066	0.12009	0.143409	0.142513	0.120177		330900	0.969013	0.93962	0.983066	0.972847
		86520	0.0530223	0.0632573	0.072153	0.0327792	0.0388034	0.0392051	0.0961523	0.122736	0.11972	0.148121	0.154083	0.123208		333317	0.970343	0.941851	0.98388	0.974043
		87000	0.0557718	0.0649669	0.0728828	0.0337735	0.0386746	0.0422657	0.0976021	0.124224	0.121275	0.15381	0.149382	0.122703		335734	0.971616	0.944	0.984655	0.975187
		87480	0.0575906	0.0652147	0.0755757	0.0343638	0.0404782	0.0416837	0.0980723	0.125458	0.126347	0.148164	0.156734	0.125924		338150	0.972835	0.946071	0.985392	0.976281
		88020	0.0582886	0.0675438	0.076985	0.0384341	0.0413285	0.0407785	0.102696	0.133082	0.127161	0.149607	0.156433	0.128386		340567	0.974002	0.948066	0.986094	0.977326
		88500	0.0597479	0.069303	0.0768592	0.0362902	0.0419469	0.0410371	0.105438	0.131847	0.129049	0.156994	0.15583	0.127566		342984	0.975118	0.949988	0.986763	0.978326
		88980	0.060192	0.0700959	0.0788222	0.0380923	0.0419469	0.0428045	0.105438	0.137692	0.132492	0.157334	0.155408	0.133312		345401	0.976187	0.95184	0.987399	0.979282
		89520	0.0619475	0.0708144	0.0802064	0.0382787	0.0433898	0.0438175	0.106457	0.136567	0.132344	0.161961	0.159687	0.132302		347818	0.97721	0.953624	0.988005	0.980195
		90000	0.0619052	0.0729949	0.0816409	0.0367563	0.0444977	0.0450029	0.107476	0.138854	0.13549	0.162641	0.164809	0.132365		350235	0.978189	0.955342	0.988582	0.981069
		90480	0.0646546	0.0743081	0.0850384	0.0390865	0.0447296	0.0455417	0.116135	0.143863	0.137378	0.163702	0.168545	0.135649		352652	0.979127	0.956998	0.989131	0.981903
		91020	0.0650142	0.0774796	0.0865735	0.0403293	0.0457602	0.0460806	0.114646	0.146622	0.137786	0.168245	0.169087	0.138996		355069	0.980024	0.958592	0.989653	0.982702
		91500	0.0669176	0.0773805	0.0881842	0.0385273	0.0473062	0.0491411	0.117937	0.148546	0.146263	0.170495	0.172642	0.139312		357486	0.980882	0.960128	0.990151	0.983465
		91980	0.0681866	0.0788424	0.0912546	0.0405158	0.0466105	0.0479557	0.115547	0.147747	0.144893	0.171896	0.172944	0.143543		359903	0.981704	0.961607	0.990624	0.984194
		92520	0.0700266	0.0819148	0.0916824	0.0429393	0.0488779	0.0499601	0.122914	0.154028	0.147225	0.175844	0.178487	0.14569		362320	0.98249	0.963032	0.991075	0.984891
		93000	0.070365	0.0842687	0.0945514	0.0414479	0.0492386	0.051318	0.122639	0.151886	0.15052	0.181066	0.179512	0.150553		364736	0.983243	0.964404	0.991504	0.985558
		93480	0.0711053	0.0842687	0.0938719	0.0429082	0.0514802	0.0524387	0.126636	0.158892	0.15263	0.18183	0.185357	0.151058		367153	0.983964	0.965725	0.991913	0.986195
		94020	0.0757159	0.0870933	0.0974456	0.0447103	0.0517379	0.0528051	0.12405	0.160961	0.155592	0.186924	0.188491	0.153142		369570	0.984653	0.966998	0.992301	0.986804
		94500	0.0761178	0.087911	0.100138	0.0449588	0.0517121	0.0540768	0.128086	0.16343	0.154999	0.187391	0.182284	0.153773		371987	0.985313	0.968224	0.992672	0.987386
		94980	0.0769003	0.0891747	0.101623	0.0460463	0.0538507	0.0552191	0.134394	0.167967	0.157776	0.188877	0.191262	0.154215		374404	0.985945	0.969404	0.993024	0.987943
		95520	0.0774925	0.0903888	0.104341	0.0457356	0.0541857	0.0579132	0.131847	0.166189	0.159294	0.194439	0.189515	0.155478		376821	0.986549	0.970541	0.99336	0.988475
		96000	0.0811091	0.09304	0.105751	0.0477552	0.0580506	0.0581503	0.134433	0.170037	0.16307	0.193632	0.190359	0.164383		379238	0.987127	0.971635	0.993679	0.988984
		96480	0.0825684	0.0949974	0.107261	0.0487494	0.0576383	0.0599608	0.135491	0.174248	0.168289	0.196858	0.199156	0.16312		381655	0.987681	0.97269	0.993983	0.98947
		97020	0.0838586	0.0977973	0.107386	0.0488426	0.0587462	0.0602841	0.141212	0.174901	0.16729	0.202844	0.19994	0.168235		384072	0.988211	0.973705	0.994272	0.989935
		97500	0.0857409	0.0973761	0.111816	0.0485009	0.0598542	0.0614048	0.138626	0.178785	0.170992	0.203906	0.202591	0.168551		386489	0.988718	0.974682	0.994548	0.990379
		97980	0.0877924	0.0987636	0.112395	0.0508311	0.0624823	0.0642283	0.142661	0.181907	0.174805	0.207557	0.206508	0.170382		388905	0.989203	0.975624	0.99481	0.990803
		98520	0.0896113	0.102827	0.112596	0.0492776	0.0636675	0.0626118	0.144385	0.185465	0.17847	0.209	0.205062	0.172908		391322	0.989668	0.97653	0.995059	0.991209
		99000	0.0885538	0.103521	0.116623	0.0526332	0.0656257	0.0658017	0.145091	0.186046	0.179876	0.213076	0.215728	0.17575		393739	0.990112	0.977403	0.995297	0.991597
		99480	0.0917685	0.107684	0.117554	0.05254	0.0669913	0.0664698	0.150654	0.188442	0.183874	0.212099	0.217053	0.174424		396156	0.990537	0.978243	0.995523	0.991968
		100020	0.093101	0.107758	0.122612	0.0557403	0.0675324	0.0685174	0.152849	0.192144	0.182283	0.216387	0.214402	0.17935		398573	0.990944	0.979052	0.995739	0.992323
		100500	0.0969925	0.111053	0.121882	0.0562684	0.0690011	0.0687113	0.156179	0.196392	0.184874	0.219783	0.222356	0.186359		400990	0.991334	0.979832	0.995944	0.992662
		100980	0.0975424	0.112069	0.124852	0.0576355	0.0700317	0.0706511	0.153906	0.197517	0.189612	0.221397	0.223381	0.18718		403407	0.991707	0.980582	0.996139	0.992986
		101520	0.0991921	0.112193	0.129231	0.0562374	0.0730721	0.0724831	0.160607	0.197481	0.191389	0.224411	0.228744	0.181244		405824	0.992064	0.981304	0.996324	0.993295
		102000	0.102682	0.11425	0.131874	0.0589405	0.0744634	0.0741427	0.162213	0.201837	0.1925	0.227128	0.227177	0.18857		408241	0.992405	0.982	0.996501	0.993591
		102480	0.103295	0.118982	0.133635	0.0583502	0.0741027	0.076492	0.161469	0.204741	0.195276	0.228699	0.233022	0.18857		410658	0.992732	0.98267	0.996669	0.993874
		103020	0.104733	0.120147	0.134239	0.0590648	0.0767824	0.0779145	0.165739	0.207754	0.202014	0.231883	0.234468	0.190464		413075	0.993045	0.983315	0.99683	0.994145
		103500	0.10744	0.122005	0.138845	0.060028	0.0770658	0.0798327	0.16715	0.210513	0.204531	0.231458	0.238445	0.188443		415491	0.993344	0.983936	0.996982	0.994403
		103980	0.106954	0.12478	0.139399	0.0618922	0.0784056	0.0808889	0.169971	0.211747	0.204975	0.238081	0.23965	0.197474		417908	0.99363	0.984534	0.997127	0.99465
		104520	0.112516	0.126564	0.143903	0.0635078	0.0811626	0.0822898	0.173106	0.211638	0.210047	0.241053	0.243387	0.193748		420325	0.993904	0.985109	0.997265	0.994886
		105000	0.114483	0.130776	0.145288	0.064471	0.0823736	0.0847469	0.176318	0.217011	0.21138	0.240841	0.242965	0.198674		422742	0.994166	0.985664	0.997397	0.995112
		105480	0.11387	0.130826	0.146294	0.0637564	0.0842287	0.0868806	0.177298	0.224489	0.214934	0.24602	0.252666	0.197663		425159	0.994417	0.986197	0.997522	0.995328
		106020	0.118502	0.132907	0.150648	0.0672363	0.0844864	0.0879152	0.178317	0.225288	0.216562	0.250817	0.25116	0.199874		427576	0.994658	0.986711	0.997641	0.995534
		106500	0.120426	0.135088	0.151932	0.0668945	0.0874494	0.0905446	0.181255	0.225651	0.214489	0.250987	0.25592	0.205999		429993	0.994888	0.987206	0.997755	0.995731
		106980	0.121632	0.137516	0.156084	0.0682927	0.0880163	0.0907386	0.184625	0.230951	0.222485	0.255148	0.252245	0.207894		432410	0.995108	0.987682	0.997863	0.99592
		107520	0.121717	0.137813	0.155556	0.068448	0.0906959	0.0936914	0.183959	0.235053	0.225188	0.260582	0.258933	0.207957		434827	0.995318	0.988141	0.997966	0.9961
		108000	0.123705	0.140539	0.163106	0.0698773	0.0925253	0.0944673	0.189013	0.234581	0.229038	0.260709	0.264236	0.208589		437244	0.995519	0.988582	0.998063	0.996272
		108480	0.125968	0.143859	0.161545	0.072394	0.0919069	0.0962562	0.194656	0.24028	0.228705	0.263171	0.262187	0.211241		439660	0.995712	0.989007	0.998157	0.996437
		109020	0.127998	0.146659	0.165496	0.0733572	0.0962356	0.0977434	0.196066	0.24097	0.234332	0.262365	0.264899	0.216482		442077	0.995897	0.989417	0.998245	0.996594
		109500	0.130832	0.149409	0.167183	0.0736057	0.0979619	0.100955	0.195596	0.244636	0.230482	0.267417	0.267731	0.214841		444494	0.996073	0.989811	0.99833	0.996744
		109980	0.133412	0.150227	0.171411	0.0760913	0.0997913	0.101558	0.196497	0.243765	0.235701	0.271747	0.271829	0.221598		446911	0.996242	0.99019	0.99841	0.996888
		110520	0.13557	0.154612	0.174657	0.0742893	0.100667	0.10533	0.203628	0.253385	0.241291	0.271365	0.277192	0.224945		449328	0.996404	0.990555	0.998486	0.997025
		111000	0.138784	0.157784	0.175085	0.0767749	0.103012	0.106257	0.204529	0.255708	0.244216	0.278242	0.284845	0.225324		451745	0.996559	0.990907	0.998559	0.997157
		111480	0.141217	0.160361	0.178206	0.0806898	0.104506	0.109037	0.2088	0.256543	0.247584	0.278624	0.282133	0.230755		454162	0.996707	0.991246	0.998628	0.997282
		112020	0.141661	0.162021	0.180647	0.0803169	0.10716	0.109856	0.209349	0.261154	0.248325	0.282148	0.288159	0.229428		456579	0.996848	0.991572	0.998694	0.997402
		112500	0.144664	0.163929	0.184069	0.0832065	0.108912	0.115589	0.208565	0.262497	0.253285	0.287412	0.291112	0.23126		458996	0.996984	0.991886	0.998757	0.997517
		112980	0.14955	0.164474	0.187593	0.0827093	0.110536	0.115589	0.211817	0.262533	0.255247	0.288941	0.292498	0.23808		461413	0.997114	0.992188	0.998817	0.997627
		113520	0.148978	0.16824	0.190059	0.082119	0.113009	0.118822	0.217499	0.268668	0.26043	0.28979	0.294908	0.234607		463830	0.997238	0.992479	0.998874	0.997731
		114000	0.15048	0.171362	0.192223	0.0870281	0.11507	0.118952	0.220124	0.272298	0.26291	0.294205	0.302682	0.240859		466246	0.997357	0.992759	0.998928	0.997832
		114480	0.153483	0.173171	0.19625	0.0867796	0.116616	0.120353	0.221769	0.272407	0.260948	0.300998	0.299669	0.239975		468663	0.997471	0.993029	0.99898	0.997927
		115020	0.154985	0.174013	0.199044	0.0865931	0.118575	0.121861	0.224943	0.275311	0.270833	0.299427	0.29768	0.241175		471080	0.997579	0.993288	0.999029	0.998019
		115500	0.159701	0.179316	0.201888	0.0857232	0.122568	0.123909	0.229371	0.278542	0.271055	0.303927	0.30919	0.247048		473497	0.997684	0.993538	0.999075	0.998106
		115980	0.160146	0.179365	0.204983	0.0897934	0.120713	0.127767	0.228548	0.283806	0.27446	0.303333	0.311058	0.247553		475914	0.997783	0.993779	0.99912	0.99819
		116520	0.164079	0.184321	0.206694	0.0892963	0.121538	0.127745	0.229645	0.284931	0.275016	0.309064	0.30708	0.244901		478331	0.997879	0.994011	0.999162	0.99827
		117000	0.165433	0.184519	0.210318	0.0910051	0.122362	0.130396	0.233054	0.286456	0.274757	0.310253	0.316119	0.251468		480748	0.99797	0.994234	0.999203	0.998346
		117480	0.167315	0.188409	0.211552	0.0907255	0.12414	0.133522	0.234621	0.291574	0.284567	0.314668	0.305694	0.249447		483165	0.998057	0.994448	0.999241	0.998419
		118020	0.17017	0.193042	0.212055	0.0897934	0.127026	0.134319	0.231056	0.291102	0.285418	0.31471	0.315336	0.250142		485582	0.998141	0.994655	0.999277	0.998489
		118500	0.172243	0.19386	0.215503	0.0894827	0.127026	0.137099	0.236502	0.297528	0.28664	0.317979	0.31401	0.2545		487999	0.998221	0.994854	0.999312	0.998556
		118980	0.174316	0.194703	0.220133	0.0937082	0.130324	0.138587	0.243515	0.300977	0.291267	0.319338	0.321603	0.256584		490415	0.998297	0.995046	0.999345	0.998619
		119520	0.177763	0.199609	0.223204	0.0956035	0.134137	0.141281	0.247394	0.30065	0.293229	0.325621	0.328713	0.259173		492832	0.998371	0.99523	0.999377	0.99868
		120000	0.179857	0.202433	0.226274	0.0973746	0.13692	0.144794	0.251352	0.303409	0.292674	0.332371	0.328593	0.260499		495249	0.998441	0.995408	0.999407	0.998739
		120480	0.181909	0.200426	0.231433	0.0981824	0.13558	0.146863	0.254682	0.308527	0.298449	0.330121	0.330521	0.267698		497666	0.998508	0.995579	0.999435	0.998794
		121020	0.187386	0.207215	0.232591	0.100419	0.139625	0.147962	0.254369	0.311867	0.297709	0.33148	0.330521	0.272434		500083	0.998572	0.995744	0.999462	0.998848
		121500	0.188042	0.208429	0.235485	0.0993941	0.142537	0.151001	0.25621	0.314989	0.303706	0.332456	0.330642	0.270982		502500	0.998634	0.995902	0.999488	0.998898
		121980	0.191257	0.207661	0.238908	0.0995184	0.144753	0.153717	0.255074	0.320797	0.305223	0.33373	0.340163	0.270793
		122520	0.190178	0.213657	0.240997	0.103247	0.145861	0.157295	0.257621	0.324137	0.311554	0.339376	0.33727	0.271866
		123000	0.194323	0.217201	0.244822	0.104179	0.150112	0.15723	0.266985	0.323629	0.312886	0.341456	0.343839	0.273508
		123480	0.198257	0.220174	0.247867	0.108156	0.150035	0.163071	0.264282	0.323338	0.316996	0.350923	0.349202	0.276539
		124020	0.200372	0.224014	0.252145	0.107752	0.152817	0.162898	0.270159	0.329219	0.32203	0.349437	0.350949	0.275087
		124500	0.204729	0.227657	0.253077	0.112599	0.155806	0.166994	0.273921	0.33147	0.324621	0.348164	0.35354	0.27875
		124980	0.206675	0.229713	0.257204	0.11322	0.158048	0.167597	0.26914	0.339493	0.327213	0.350626	0.355469	0.28077
		125520	0.208028	0.233603	0.25884	0.114059	0.162609	0.171153	0.273999	0.336225	0.329619	0.355551	0.363302	0.280581
		126000	0.212428	0.235065	0.263219	0.116359	0.160934	0.172382	0.283481	0.34305	0.33147	0.361325	0.363483	0.285633
		126480	0.217229	0.238831	0.267573	0.118565	0.164747	0.177253	0.285558	0.345918	0.334654	0.361707	0.363001	0.290938
		127020	0.217503	0.241607	0.269511	0.119279	0.167478	0.179904	0.291161	0.348822	0.338208	0.370834	0.371015	0.288601
		127500	0.219703	0.243366	0.273336	0.117197	0.168947	0.181176	0.286733	0.356518	0.344834	0.368245	0.369147	0.291822
		127980	0.222854	0.24406	0.278143	0.122573	0.17142	0.185551	0.291631	0.358696	0.346759	0.367395	0.373305	0.294411
		128520	0.228396	0.248495	0.279552	0.121485	0.17276	0.187038	0.292454	0.357462	0.350091	0.369646	0.37909	0.300474
		129000	0.228649	0.251319	0.282648	0.123225	0.176574	0.189754	0.296568	0.364286	0.352571	0.376183	0.384212	0.300916
		129480	0.233472	0.259075	0.285844	0.126456	0.179382	0.191586	0.300016	0.368788	0.361641	0.377797	0.387044	0.305399
		130020	0.237067	0.255631	0.28831	0.127047	0.1825	0.194754	0.300995	0.367771	0.358568	0.382339	0.385116	0.308936
		130500	0.236961	0.256746	0.296716	0.129719	0.183376	0.199582	0.307264	0.374524	0.365195	0.384122	0.38367	0.306347
		130980	0.242291	0.26237	0.296363	0.130123	0.182912	0.198008	0.305188	0.37485	0.365343	0.38582	0.394396	0.31222
		131520	0.243581	0.265021	0.299056	0.133385	0.187447	0.205272	0.310438	0.374959	0.367045	0.391849	0.395782	0.311083
		132000	0.247642	0.269878	0.304366	0.13556	0.189766	0.206436	0.310908	0.38084	0.37208	0.393038	0.401326	0.307483
		132480	0.249418	0.273917	0.307563	0.139226	0.195048	0.209324	0.313142	0.383417	0.374931	0.391594	0.397349	0.311715
		133020	0.255383	0.27409	0.31101	0.138574	0.197521	0.210208	0.31753	0.3885	0.377596	0.394311	0.405725	0.314051
		133500	0.25883	0.280111	0.314483	0.142924	0.198088	0.214475	0.322506	0.390278	0.378262	0.397241	0.410907	0.317903
		133980	0.259782	0.280904	0.318133	0.139661	0.201335	0.216846	0.32521	0.391004	0.390294	0.402462	0.41633	0.32365
		134520	0.260585	0.282242	0.322537	0.146	0.203473	0.219583	0.32615	0.39841	0.394144	0.403354	0.412775	0.320998
		135000	0.263842	0.285884	0.322512	0.146093	0.205303	0.222708	0.328109	0.396631	0.390516	0.405477	0.417355	0.324408
		135480	0.26839	0.287718	0.325783	0.148237	0.210585	0.225359	0.332302	0.401459	0.395402	0.406411	0.414884	0.326997
		136020	0.271858	0.290146	0.325934	0.150785	0.214166	0.227235	0.3314	0.402984	0.395958	0.41159	0.427779	0.325418
		136500	0.272937	0.294581	0.330741	0.148765	0.21664	0.233614	0.336298	0.414201	0.405582	0.411717	0.420066	0.324534
		136980	0.276596	0.299041	0.335649	0.149262	0.215557	0.235683	0.337003	0.41529	0.404361	0.415453	0.431395	0.334575
		137520	0.279345	0.29919	0.340103	0.156999	0.217851	0.236933	0.343899	0.41402	0.407545	0.414944	0.433986	0.329965
		138000	0.280974	0.301717	0.342293	0.155072	0.223468	0.240037	0.343625	0.419102	0.411395	0.423732	0.43947	0.335081
		138480	0.282729	0.30645	0.345061	0.159142	0.227642	0.241955	0.342567	0.420844	0.412061	0.422543	0.444351	0.33647
		139020	0.288101	0.312049	0.348509	0.161597	0.22808	0.246546	0.344448	0.427887	0.41406	0.425685	0.438445	0.340448
		139500	0.290808	0.314056	0.352636	0.162591	0.232666	0.249693	0.34962	0.42491	0.420575	0.427086	0.442242	0.335523
		139980	0.292881	0.321614	0.353492	0.164984	0.234521	0.250533	0.351775	0.431372	0.418021	0.430482	0.450377	0.345185
		140520	0.2958	0.321291	0.358425	0.16865	0.239288	0.254176	0.351853	0.436127	0.42946	0.433411	0.455981	0.34108
		141000	0.299247	0.326346	0.367082	0.171073	0.239056	0.257236	0.361218	0.440121	0.430867	0.438421	0.45351	0.349226
		141480	0.305359	0.332317	0.368038	0.172068	0.244286	0.262539	0.358867	0.444622	0.434087	0.435576	0.457969	0.346385
		142020	0.308109	0.331995	0.375236	0.176635	0.245807	0.263508	0.36494	0.442299	0.44486	0.436043	0.459898	0.352763
		142500	0.30868	0.336331	0.373399	0.175765	0.250496	0.268207	0.364156	0.44749	0.437123	0.445001	0.460018	0.35251
		142980	0.311324	0.338933	0.377451	0.179307	0.251784	0.269543	0.371601	0.449922	0.442972	0.442751	0.46056	0.351689
		143520	0.317182	0.343195	0.380471	0.181078	0.253871	0.2731	0.376891	0.460014	0.447118	0.44861	0.466406	0.35592
		144000	0.322216	0.34597	0.384573	0.182725	0.258715	0.274307	0.377596	0.455367	0.450931	0.453534	0.464718	0.363877
		144480	0.321666	0.348026	0.387064	0.187727	0.257504	0.279695	0.376812	0.465532	0.453411	0.455063	0.475987	0.357878
		145020	0.325303	0.352189	0.387769	0.186547	0.264951	0.281419	0.381514	0.464551	0.458372	0.453662	0.473094	0.360025
		145500	0.331035	0.355906	0.395319	0.188566	0.266419	0.285622	0.382611	0.465786	0.464702	0.461473	0.475685	0.366846
		145980	0.333277	0.356946	0.39771	0.189498	0.269434	0.286915	0.385628	0.46506	0.465776	0.464275	0.481531	0.365835
		146520	0.335223	0.35935	0.40073	0.190772	0.27384	0.292584	0.389781	0.470686	0.469959	0.46436	0.477614	0.366846
		147000	0.338712	0.363066	0.403926	0.194438	0.274252	0.295321	0.390212	0.47399	0.475734	0.47094	0.481952	0.372592
		147480	0.344655	0.363785	0.404882	0.196054	0.280204	0.300601	0.393856	0.480016	0.47466	0.473785	0.48605	0.370319
		148020	0.347955	0.370574	0.412055	0.199099	0.281157	0.298769	0.394366	0.478637	0.482434	0.47111	0.48828	0.372908
		148500	0.344486	0.374762	0.416484	0.202361	0.284893	0.307865	0.407335	0.485788	0.478547	0.477393	0.498584	0.370129
		148980	0.352439	0.378305	0.420637	0.203697	0.287238	0.308274	0.406159	0.494791	0.481657	0.47854	0.493161	0.376003
		149520	0.356055	0.380659	0.423229	0.207333	0.292237	0.309481	0.408863	0.493665	0.492244	0.481129	0.494125	0.385602
		150000	0.359206	0.381848	0.428715	0.208606	0.296102	0.319115	0.411997	0.499764	0.495576	0.481257	0.503103	0.380234
		150480	0.360941	0.386531	0.427432	0.213236	0.297416	0.320538	0.412115	0.499474	0.492763	0.48495	0.505152	0.380991
		151020	0.366397	0.391164	0.437171	0.212646	0.304862	0.324353	0.416621	0.505935	0.506682	0.489875	0.510817	0.386486
		151500	0.3705	0.397631	0.439034	0.21538	0.305455	0.328319	0.413526	0.504556	0.504572	0.495097	0.508888	0.38838
		151980	0.374371	0.397111	0.441676	0.218984	0.308778	0.332759	0.421362	0.50815	0.508755	0.496795	0.514673	0.385602
		152520	0.375132	0.4011	0.448547	0.217772	0.310917	0.332047	0.429277	0.51541	0.509866	0.499724	0.515336	0.384465
		153000	0.378326	0.407493	0.451516	0.218984	0.315065	0.337737	0.427592	0.516063	0.512161	0.499384	0.515276	0.394064
		153480	0.380018	0.408583	0.45202	0.225602	0.317255	0.339095	0.431471	0.517479	0.519454	0.498663	0.516601	0.396021
		154020	0.380547	0.414307	0.457707	0.225043	0.321868	0.341617	0.430844	0.52238	0.525118	0.50363	0.521663	0.400568
		154500	0.392813	0.411234	0.464024	0.22989	0.324908	0.348773	0.436996	0.526555	0.526228	0.503545	0.530039	0.399495
		154980	0.390994	0.417156	0.465207	0.230356	0.32867	0.352954	0.43872	0.526772	0.526524	0.506729	0.535161	0.399558
		155520	0.397487	0.418444	0.466868	0.23629	0.330216	0.352868	0.440796	0.532036	0.529745	0.508597	0.53028	0.405305
		156000	0.397064	0.424143	0.472631	0.236725	0.333874	0.357351	0.440561	0.535158	0.539333	0.511654	0.544441	0.403852
		156480	0.398185	0.425729	0.474871	0.236818	0.334699	0.359204	0.44397	0.534432	0.53452	0.516069	0.536668	0.410483
		157020	0.402013	0.431155	0.479552	0.240298	0.341759	0.364291	0.45114	0.541547	0.544553	0.509531	0.538054	0.410231
		157500	0.410198	0.437944	0.485718	0.247227	0.345881	0.362545	0.450513	0.535884	0.543664	0.521715	0.543356	0.414651
		157980	0.41005	0.438242	0.484057	0.244275	0.347144	0.373063	0.455764	0.553999	0.554622	0.520102	0.542935	0.411809
		158520	0.412948	0.443643	0.486951	0.24906	0.352941	0.372265	0.461327	0.546884	0.548995	0.525409	0.545044	0.411367
		159000	0.415634	0.443594	0.492714	0.251732	0.353199	0.379055	0.463169	0.548481	0.561026	0.525281	0.546008	0.41844
		159480	0.421217	0.446022	0.499484	0.25195	0.356986	0.379744	0.459799	0.555414	0.563025	0.529484	0.556252	0.415914
		160020	0.423015	0.451696	0.500818	0.254622	0.361109	0.383279	0.468811	0.556794	0.564469	0.537508	0.551431	0.419072
		160500	0.429445	0.457321	0.507185	0.257791	0.368993	0.388516	0.468067	0.563147	0.562914	0.53063	0.553299	0.419451
		160980	0.432681	0.456057	0.514735	0.263228	0.365927	0.388732	0.473631	0.562021	0.569615	0.533984	0.566737	0.425071
		161520	0.431094	0.459253	0.508443	0.26618	0.373708	0.398539	0.47175	0.573202	0.574242	0.536701	0.565652	0.429618
		162000	0.438941	0.46131	0.517151	0.264409	0.376285	0.398215	0.48468	0.568882	0.578351	0.535385	0.558903	0.432144
		162480	0.438899	0.468867	0.519693	0.269007	0.378913	0.401793	0.484758	0.576941	0.58135	0.54222	0.562459	0.433028
		163020	0.445434	0.467851	0.522512	0.270468	0.382237	0.40216	0.481428	0.578793	0.582793	0.544173	0.569027	0.43827
		163500	0.449643	0.472088	0.525783	0.270778	0.383809	0.40869	0.481976	0.577195	0.597083	0.55173	0.574691	0.434923
		163980	0.452857	0.478332	0.524626	0.274445	0.390585	0.413928	0.490205	0.579337	0.590493	0.550923	0.578427	0.435996
		164520	0.454592	0.478456	0.531295	0.278888	0.392415	0.413518	0.487775	0.587686	0.598712	0.556485	0.574812	0.44408
		165000	0.457066	0.487822	0.536051	0.281373	0.397233	0.41798	0.494554	0.586452	0.603191	0.556867	0.581922	0.444837
		165480	0.459731	0.488788	0.543526	0.284449	0.399887	0.425997	0.496865	0.601626	0.609595	0.562938	0.577584	0.439722
		166020	0.464172	0.495775	0.546672	0.286376	0.401433	0.427549	0.501802	0.600102	0.606708	0.56523	0.59301	0.44389
		166500	0.471004	0.49471	0.552057	0.291223	0.40808	0.430674	0.502037	0.604966	0.617592	0.566461	0.590479	0.447679
		166980	0.469439	0.494561	0.557141	0.292062	0.413027	0.433131	0.503879	0.60885	0.615667	0.572702	0.597529	0.448311
		167520	0.476735	0.504423	0.558852	0.295262	0.415501	0.437722	0.506152	0.61317	0.619072	0.567947	0.59524	0.45431
		168000	0.476545	0.504324	0.555203	0.299146	0.417897	0.443843	0.511167	0.619196	0.620035	0.578476	0.601386	0.457278
		168480	0.475805	0.502639	0.566755	0.301476	0.423823	0.446171	0.513165	0.618144	0.627883	0.574782	0.60223	0.457783
		169020	0.480035	0.513219	0.563055	0.303868	0.426168	0.44865	0.516456	0.616256	0.633436	0.574698	0.614342	0.45551
		169500	0.486972	0.517902	0.566075	0.303216	0.431527	0.453478	0.522843	0.627219	0.636545	0.579452	0.60928	0.459362
		169980	0.494353	0.518769	0.571939	0.309678	0.430857	0.453456	0.522373	0.625585	0.637027	0.580938	0.619283	0.455257
		170520	0.495855	0.521693	0.577149	0.312164	0.434593	0.458133	0.529857	0.629324	0.636397	0.584292	0.620548	0.463972
		171000	0.491307	0.526524	0.57657	0.310113	0.438819	0.460073	0.530248	0.633209	0.641765	0.586542	0.617957	0.464541
		171480	0.499239	0.528854	0.58724	0.313686	0.443302	0.464901	0.529191	0.633753	0.64443	0.592104	0.622718	0.468645
		172020	0.503743	0.528804	0.588021	0.318875	0.446806	0.468608	0.538398	0.63408	0.643098	0.591722	0.625369	0.472056
		172500	0.505012	0.531629	0.589858	0.323318	0.447579	0.474169	0.541533	0.640179	0.648058	0.595457	0.624887	0.467951
		172980	0.50791	0.538393	0.594992	0.326425	0.453583	0.477121	0.533344	0.648709	0.656573	0.590745	0.624405	0.473824
		173520	0.511696	0.540549	0.594438	0.324561	0.459689	0.48376	0.546078	0.64301	0.652908	0.595033	0.627056	0.477423
		174000	0.512605	0.540772	0.604983	0.33354	0.457473	0.483113	0.547332	0.648637	0.664976	0.608278	0.633986	0.478434
		174480	0.520452	0.550707	0.605134	0.330806	0.464946	0.488372	0.549526	0.655171	0.669381	0.606623	0.631877	0.476476
		175020	0.518273	0.546594	0.60755	0.337611	0.470743	0.491002	0.549722	0.654373	0.670714	0.608873	0.640856	0.484117
		175500	0.523963	0.548676	0.60984	0.338139	0.470588	0.496239	0.552073	0.656079	0.670159	0.605434	0.647243	0.485823
		175980	0.524893	0.555465	0.614546	0.341774	0.475716	0.496541	0.555129	0.663521	0.676748	0.616642	0.647243	0.483423
		176520	0.526881	0.554176	0.615377	0.347522	0.483342	0.504084	0.557088	0.659636	0.683745	0.608109	0.650919	0.488538
		177000	0.531196	0.558413	0.623581	0.345938	0.482054	0.505938	0.56132	0.666534	0.686114	0.618552	0.646821	0.492769
		177480	0.539486	0.565624	0.626526	0.347367	0.485945	0.509085	0.560849	0.663339	0.682708	0.619868	0.652908	0.490496
		178020	0.541813	0.565549	0.628237	0.354451	0.492489	0.516801	0.568921	0.675355	0.692666	0.619104	0.651702	0.490559
		178500	0.540311	0.56716	0.631458	0.355072	0.491716	0.518266	0.573975	0.673758	0.699478	0.618977	0.652425	0.494095
		178980	0.542321	0.574122	0.636567	0.359484	0.496998	0.519042	0.578442	0.678949	0.692963	0.624581	0.654293	0.499716
		179520	0.551055	0.575188	0.640418	0.359111	0.499678	0.524366	0.573819	0.678223	0.697479	0.627255	0.662428	0.495358
		180000	0.551267	0.574989	0.642532	0.364953	0.499549	0.528159	0.576992	0.678586	0.700441	0.631925	0.659837	0.500158
		180480	0.554778	0.578161	0.644897	0.370452	0.505681	0.531608	0.581185	0.685991	0.709732	0.632222	0.665863	0.502937
		181020	0.555328	0.58158	0.648849	0.374025	0.509881	0.533181	0.595016	0.688024	0.712731	0.637572	0.676348	0.502494
		181500	0.558289	0.589658	0.650434	0.372596	0.511273	0.538181	0.582752	0.691001	0.712176	0.639312	0.677734	0.498832
		181980	0.564464	0.585148	0.655568	0.371664	0.519234	0.543074	0.5862	0.694014	0.716285	0.635364	0.66984	0.505905
		182520	0.56347	0.587601	0.653655	0.380799	0.519724	0.542815	0.593566	0.697136	0.716951	0.643303	0.669298	0.504768
		183000	0.566199	0.594143	0.667346	0.386391	0.525006	0.546609	0.59098	0.703343	0.729093	0.641138	0.677132	0.509504
		183480	0.57267	0.598578	0.666641	0.385086	0.531499	0.55176	0.596309	0.703234	0.721282	0.648482	0.680627	0.515188
		184020	0.572586	0.599395	0.661608	0.387541	0.526861	0.554799	0.600854	0.70701	0.729278	0.646784	0.692196	0.510894
		184500	0.577133	0.605144	0.668504	0.391021	0.53557	0.554885	0.600854	0.702654	0.734942	0.655742	0.689304	0.51664
		184980	0.577725	0.608687	0.672958	0.393382	0.535389	0.562795	0.606614	0.709079	0.732425	0.653322	0.693341	0.519987
		185520	0.583372	0.607696	0.678168	0.399068	0.540955	0.56439	0.611433	0.719352	0.73683	0.65277	0.692016	0.518219
		186000	0.587179	0.614287	0.679955	0.4	0.542758	0.569261	0.607829	0.713072	0.737867	0.658332	0.694426	0.524724
		186480	0.588258	0.617334	0.675223	0.401616	0.545412	0.570748	0.615547	0.715541	0.75112	0.66245	0.694004	0.519293
		187020	0.594814	0.615873	0.686423	0.402206	0.554199	0.579844	0.620171	0.727484	0.74479	0.660157	0.696656	0.533123
		187500	0.591769	0.61783	0.681943	0.406649	0.556827	0.577818	0.61684	0.723854	0.74901	0.660454	0.697981	0.519293
		187980	0.596062	0.620902	0.688159	0.408917	0.557213	0.580231	0.622247	0.724398	0.755932	0.66903	0.695029	0.528892
		188520	0.598684	0.625907	0.691406	0.413857	0.559506	0.584283	0.624128	0.725705	0.758894	0.666313	0.709732	0.53066
		189000	0.604268	0.624495	0.697345	0.412584	0.568086	0.588529	0.628086	0.727883	0.751675	0.671407	0.708406	0.534954
		189480	0.606171	0.629252	0.700063	0.421998	0.567391	0.590685	0.626166	0.73645	0.759449	0.67128	0.719012	0.532997
		190020	0.609154	0.630095	0.705423	0.420289	0.570122	0.597474	0.631612	0.738338	0.757302	0.671705	0.707743	0.541396
		190500	0.613912	0.63453	0.704593	0.425882	0.574914	0.596202	0.628752	0.731985	0.764299	0.676247	0.717746	0.53527
		190980	0.6159	0.634233	0.69956	0.428616	0.577903	0.602345	0.632552	0.734599	0.757857	0.680535	0.716119	0.537796
		191520	0.613087	0.637454	0.704492	0.430666	0.581124	0.606634	0.640702	0.739355	0.766964	0.670813	0.726183	0.539375
		192000	0.618396	0.647092	0.704517	0.431754	0.5837	0.609738	0.638861	0.741823	0.769778	0.683846	0.718891	0.540196
		192480	0.620405	0.643747	0.706229	0.434706	0.586715	0.611807	0.634002	0.750753	0.773813	0.68079	0.738897	0.544616
		193020	0.624043	0.644615	0.711614	0.431195	0.59326	0.613876	0.646384	0.74549	0.776589	0.681681	0.724254	0.550237
		193500	0.628188	0.651899	0.713175	0.445114	0.593388	0.614393	0.647128	0.751915	0.783623	0.688601	0.729557	0.54449
		193980	0.624826	0.653708	0.723543	0.443405	0.599985	0.619932	0.649949	0.751044	0.777403	0.684101	0.734016	0.555605
		194520	0.632503	0.654996	0.71768	0.449247	0.598052	0.622756	0.65038	0.760192	0.78266	0.688559	0.739379	0.553458
		195000	0.635273	0.660745	0.715641	0.451484	0.602072	0.625773	0.655239	0.763967	0.784252	0.693908	0.743597	0.556362
		195480	0.634343	0.663396	0.721958	0.457511	0.603257	0.630429	0.653515	0.757868	0.786843	0.70346	0.737873	0.560278
		196020	0.639228	0.668674	0.728099	0.458878	0.615341	0.638037	0.660136	0.762769	0.791397	0.698663	0.740223	0.561478
		196500	0.644241	0.664437	0.731597	0.458909	0.612996	0.636356	0.660607	0.764911	0.795506	0.706092	0.74426	0.558952
		196980	0.648281	0.671399	0.734239	0.464347	0.617969	0.636334	0.663663	0.771409	0.7998	0.698323	0.749563	0.560973
		197520	0.651347	0.674596	0.734063	0.465372	0.626292	0.641572	0.67099	0.768977	0.801873	0.707281	0.75824	0.569182
		198000	0.652024	0.676404	0.741865	0.466957	0.62387	0.647089	0.669697	0.776092	0.804131	0.708385	0.759265	0.566404
		198480	0.65323	0.677717	0.739524	0.477023	0.631857	0.647348	0.677494	0.775329	0.81209	0.709998	0.753962	0.573792
		199020	0.655894	0.681781	0.741538	0.477023	0.629435	0.656443	0.674438	0.776346	0.813793	0.715474	0.760651	0.568172
		199500	0.65894	0.68074	0.743828	0.477148	0.629306	0.662931	0.678121	0.78219	0.815089	0.717597	0.77204	0.57695
		199980	0.662726	0.683144	0.751252	0.478359	0.634743	0.655883	0.680276	0.784586	0.812313	0.716281	0.765411	0.58137
		200520	0.660843	0.684531	0.753114	0.486251	0.641236	0.660668	0.684037	0.780847	0.814534	0.722607	0.773546	0.583202
		201000	0.665496	0.693104	0.751781	0.487059	0.644328	0.665259	0.686584	0.788507	0.82079	0.716493	0.761133	0.574108
		201480	0.663678	0.697044	0.760841	0.490788	0.644173	0.669461	0.679571	0.794388	0.820827	0.71989	0.772763	0.582128
		202020	0.673512	0.699026	0.758047	0.48998	0.648218	0.672996	0.690816	0.793734	0.822567	0.726045	0.781922	0.584086
		202500	0.670826	0.699497	0.76381	0.495262	0.651542	0.670086	0.693598	0.794134	0.830674	0.723838	0.780536	0.578907
		202980	0.67808	0.702123	0.761621	0.496349	0.65788	0.67694	0.704804	0.798417	0.831748	0.729484	0.782465	0.590338
		203520	0.680555	0.706261	0.765673	0.499363	0.658602	0.677738	0.693676	0.802919	0.830859	0.73131	0.793311	0.593053
		204000	0.676219	0.704552	0.767938	0.504738	0.661204	0.68179	0.70594	0.808182	0.837819	0.733305	0.786924	0.591222
		204480	0.684447	0.705741	0.773273	0.510859	0.662853	0.68429	0.708056	0.806803	0.83693	0.727998	0.791082	0.597474
		205020	0.681507	0.708516	0.774431	0.505608	0.663704	0.683492	0.703746	0.806876	0.83234	0.732923	0.788611	0.597474
		205500	0.68893	0.709582	0.77214	0.513158	0.666589	0.691446	0.700102	0.8088	0.843372	0.738994	0.798252	0.597727
		205980	0.690855	0.712827	0.777476	0.520273	0.667002	0.687523	0.715735	0.810687	0.838744	0.743239	0.804881	0.597411
		206520	0.696438	0.718898	0.782257	0.517601	0.676973	0.69179	0.713267	0.808908	0.839003	0.740904	0.799699	0.601895
		207000	0.693329	0.717188	0.785957	0.519932	0.671794	0.69511	0.718635	0.816858	0.847	0.743112	0.802832	0.605178
		207480	0.696438	0.718923	0.787215	0.525804	0.682178	0.702653	0.710603	0.822667	0.855144	0.74515	0.807894	0.602021
		208020	0.697369	0.722565	0.786611	0.528693	0.6863	0.707891	0.721025	0.823248	0.849961	0.741329	0.80458	0.600316
		208500	0.702191	0.719542	0.791871	0.535591	0.684187	0.706339	0.724512	0.823647	0.853034	0.738484	0.798614	0.600758
		208980	0.705131	0.725588	0.79781	0.532111	0.689212	0.711533	0.728548	0.817512	0.857809	0.752706	0.808918	0.613135
		209520	0.706738	0.726059	0.7962	0.539537	0.692381	0.70955	0.729449	0.828548	0.862289	0.744428	0.802953	0.614904
		210000	0.703672	0.728363	0.79995	0.536337	0.69251	0.714163	0.726197	0.827604	0.85507	0.758098	0.81862	0.616672
		210480	0.703354	0.729899	0.802617	0.545161	0.702687	0.718559	0.726315	0.8243	0.863658	0.757079	0.820307	0.616609
		211020	0.710122	0.730717	0.800126	0.541339	0.699389	0.713602	0.73658	0.831887	0.860178	0.75156	0.821934	0.613514
		211500	0.706188	0.737209	0.802894	0.545471	0.705573	0.719766	0.733524	0.832468	0.86625	0.761579	0.821693	0.620272
		211980	0.71431	0.739339	0.80229	0.548454	0.704826	0.723775	0.73995	0.831706	0.863177	0.752876	0.82314	0.622419
		212520	0.715156	0.742065	0.808028	0.553332	0.711499	0.725349	0.741204	0.831488	0.86214	0.76281	0.817596	0.619766
		213000	0.715896	0.745162	0.811149	0.556719	0.709773	0.726275	0.747316	0.835409	0.874949	0.748843	0.826032	0.615662
		213480	0.720718	0.743626	0.804278	0.55908	0.709155	0.732526	0.7452	0.841181	0.86984	0.764381	0.824525	0.630313
		214020	0.718371	0.747194	0.812709	0.561721	0.71472	0.727202	0.748452	0.839039	0.871988	0.768117	0.827177	0.630628
		214500	0.725879	0.748755	0.813489	0.563803	0.715313	0.736168	0.744848	0.840237	0.875838	0.767013	0.82802	0.631386
		214980	0.725456	0.752026	0.815931	0.570359	0.714643	0.734746	0.752723	0.835046	0.879688	0.76973	0.825008	0.622924
		215520	0.724441	0.758344	0.818674	0.570856	0.72093	0.735392	0.750725	0.839946	0.873098	0.769391	0.835493	0.624376
		216000	0.7329	0.753909	0.820159	0.573466	0.723609	0.739487	0.752253	0.845283	0.876356	0.766631	0.836216	0.635428
		216480	0.729813	0.756684	0.825544	0.575423	0.725722	0.739811	0.750255	0.844121	0.876985	0.767693	0.842061	0.632333
		217020	0.732224	0.760153	0.82036	0.57592	0.724202	0.745458	0.756171	0.8455	0.88028	0.777032	0.836336	0.635807
		217500	0.736348	0.760227	0.829772	0.578313	0.728866	0.747721	0.755936	0.850655	0.883575	0.778773	0.835372	0.641364
		217980	0.735798	0.765827	0.827054	0.583533	0.730592	0.747872	0.76389	0.8512	0.885537	0.770282	0.843507	0.641869
		218520	0.740134	0.768032	0.830175	0.594438	0.73456	0.749682	0.764478	0.846662	0.880761	0.771726	0.850919	0.647616
		219000	0.733873	0.766149	0.837398	0.585708	0.738631	0.746104	0.77012	0.849893	0.887351	0.769136	0.848509	0.634733
		219480	0.74007	0.770088	0.8339	0.595526	0.741388	0.759704	0.762558	0.852724	0.893496	0.779919	0.85574	0.650332
		220020	0.743116	0.767611	0.834931	0.597887	0.740666	0.757398	0.766319	0.858569	0.880687	0.777117	0.854173	0.646227
		220500	0.746436	0.768478	0.83478	0.594376	0.74314	0.759058	0.77106	0.862163	0.893126	0.784886	0.850919	0.644964
		220980	0.748382	0.773557	0.83848	0.600684	0.753549	0.75742	0.770394	0.856137	0.888535	0.781363	0.8605	0.648879
		221520	0.74889	0.771154	0.835384	0.598415	0.747417	0.756687	0.76581	0.862199	0.8932	0.792953	0.862308	0.642817
		222000	0.747451	0.773557	0.841953	0.604785	0.747417	0.764985	0.771099	0.856536	0.892459	0.787688	0.861042	0.651847
		222480	0.751914	0.773161	0.843186	0.601709	0.748473	0.760976	0.77443	0.860057	0.894495	0.787221	0.859898	0.644648
		223020	0.750582	0.775118	0.845225	0.608016	0.752699	0.767765	0.778505	0.866265	0.892459	0.795245	0.86279	0.65892
		223500	0.752231	0.775242	0.848219	0.610626	0.754709	0.763993	0.773568	0.864486	0.903676	0.793759	0.866827	0.657152
		223980	0.757117	0.780916	0.844067	0.608296	0.750741	0.767938	0.783207	0.859876	0.894236	0.800807	0.853631	0.651531
		224520	0.750793	0.788003	0.842557	0.617275	0.760841	0.769123	0.781248	0.865829	0.900826	0.790448	0.865261	0.657404
		225000	0.754875	0.783444	0.841877	0.619388	0.764036	0.766666	0.78736	0.858351	0.896642	0.795882	0.873637	0.657468
		225480	0.757159	0.784831	0.852598	0.629828	0.762542	0.773369	0.784147	0.866809	0.896087	0.804415	0.86978	0.65911
		226020	0.755509	0.789291	0.859167	0.622091	0.768803	0.774533	0.792924	0.864123	0.906304	0.801528	0.861585	0.664919
		226500	0.756778	0.787061	0.863974	0.619077	0.766535	0.775848	0.78642	0.86906	0.899345	0.795924	0.873516	0.659236
		226980	0.756821	0.790629	0.86863	0.630822	0.774162	0.779318	0.782932	0.865684	0.903639	0.794141	0.879783	0.666498
		227520	0.761664	0.793057	0.864779	0.631567	0.773286	0.777809	0.794217	0.876575	0.908822	0.799533	0.875444	0.664414
		228000	0.760289	0.792388	0.861734	0.637253	0.774265	0.782637	0.788653	0.868879	0.909525	0.797325	0.873938	0.660878
		228480	0.768686	0.796427	0.867497	0.638279	0.778774	0.782163	0.790769	0.870294	0.905453	0.801443	0.887978	0.666309
		229020	0.763927	0.790877	0.868328	0.641852	0.776352	0.786215	0.78689	0.872908	0.907859	0.802547	0.878096	0.668014
		229500	0.767248	0.793801	0.863848	0.641448	0.783592	0.784663	0.790925	0.877518	0.903824	0.808151	0.886894	0.668898
		229980	0.769215	0.802894	0.867573	0.63862	0.779367	0.7849	0.801544	0.870294	0.909747	0.805986	0.888521	0.670477
		230520	0.766973	0.797071	0.868756	0.644772	0.781479	0.784641	0.799937	0.874251	0.907489	0.810911	0.885267	0.673761
		231000	0.773085	0.797616	0.871675	0.651577	0.780397	0.792206	0.800486	0.874288	0.914115	0.805264	0.887436	0.669403
		231480	0.770441	0.805124	0.87477	0.653814	0.789287	0.800159	0.799075	0.872255	0.911672	0.808661	0.896113	0.671171
		232020	0.774565	0.805248	0.872933	0.653317	0.789441	0.801065	0.804404	0.877337	0.915485	0.809934	0.897077	0.676981
		232500	0.778542	0.801829	0.877061	0.656859	0.795805	0.791495	0.805227	0.877228	0.920816	0.812524	0.889364	0.674203
		232980	0.778436	0.808667	0.877237	0.659065	0.790807	0.795116	0.80123	0.875123	0.918039	0.811802	0.887436	0.68197
		233520	0.77594	0.809113	0.877589	0.652726	0.789802	0.798478	0.80268	0.888191	0.917595	0.809892	0.899608	0.692769
		234000	0.780593	0.811789	0.878898	0.664254	0.792636	0.802078	0.802249	0.87966	0.914152	0.809849	0.89292	0.680581
		234480	0.78256	0.814168	0.882396	0.663632	0.795857	0.802509	0.813338	0.884597	0.92226	0.814774	0.897499	0.681528
		235020	0.78495	0.808692	0.877388	0.666957	0.798408	0.801517	0.81659	0.889861	0.926184	0.814562	0.89063	0.691632
		235500	0.788101	0.812458	0.88753	0.67053	0.798021	0.805936	0.806755	0.887828	0.925443	0.810953	0.898825	0.693843
		235980	0.782031	0.815233	0.889921	0.668945	0.797171	0.808005	0.81608	0.889389	0.918188	0.816642	0.897861	0.693274
		236520	0.787001	0.810848	0.885642	0.671431	0.804102	0.80488	0.816668	0.891023	0.936216	0.816642	0.90226	0.691127
		237000	0.793304	0.817315	0.885366	0.677023	0.801474	0.80641	0.819763	0.896686	0.929182	0.812099	0.903164	0.698579
		237480	0.791675	0.81724	0.887756	0.675252	0.80655	0.804513	0.819959	0.891603	0.927664	0.8135	0.911118	0.687464
		238020	0.791697	0.823806	0.890374	0.681715	0.814666	0.814341	0.8209	0.897412	0.937141	0.817194	0.907442	0.703063
		238500	0.787911	0.823385	0.893696	0.685071	0.805648	0.805052	0.823133	0.88594	0.934402	0.822883	0.918771	0.693527
		238980	0.795144	0.822617	0.891909	0.68824	0.815233	0.81613	0.827835	0.894399	0.935513	0.820633	0.905152	0.702116
		239520	0.793473	0.823088	0.898276	0.691285	0.814486	0.81085	0.820234	0.890805	0.927701	0.816217	0.912263	0.703821
		240000	0.797048	0.828564	0.894275	0.691471	0.811626	0.823351	0.819567	0.898537	0.932292	0.81834	0.917626	0.709125
		240480	0.79673	0.822196	0.899409	0.695759	0.81531	0.81391	0.821017	0.896105	0.932958	0.824793	0.921	0.706536
		241020	0.800368	0.823509	0.901648	0.696442	0.815645	0.819148	0.824896	0.899844	0.934772	0.824199	0.922929	0.708683
		241500	0.801404	0.832429	0.895105	0.701569	0.816444	0.822273	0.829755	0.898428	0.937586	0.823137	0.921723	0.712472
		241980	0.806988	0.825912	0.898477	0.701476	0.818685	0.818889	0.827796	0.906378	0.941065	0.823477	0.926424	0.702368
		242520	0.80316	0.831339	0.906657	0.711263	0.82407	0.826713	0.819998	0.899118	0.941251	0.829845	0.916059	0.710515
		243000	0.802589	0.829233	0.905247	0.704396	0.824405	0.823243	0.818039	0.907431	0.939548	0.827553	0.933534	0.710388
		243480	0.802991	0.833891	0.905423	0.704956	0.827755	0.820463	0.826385	0.902349	0.94188	0.815708	0.909431	0.715567
		244020	0.8017	0.832082	0.897974	0.712195	0.824148	0.829903	0.828971	0.902639	0.941288	0.827935	0.928834	0.72144
		244500	0.811493	0.8273	0.908066	0.708684	0.83314	0.827726	0.83285	0.915853	0.942768	0.833369	0.926725	0.713799
		244980	0.814369	0.833544	0.909375	0.713904	0.825127	0.829235	0.827012	0.903547	0.947581	0.825685	0.923109	0.724345
		245520	0.804619	0.837211	0.908922	0.716918	0.829971	0.832101	0.831871	0.909137	0.94325	0.829548	0.927147	0.725482
		246000	0.812783	0.844372	0.907789	0.717912	0.827008	0.836153	0.836651	0.910807	0.951727	0.835873	0.940223	0.723019
		246480	0.809484	0.840358	0.918435	0.723412	0.833887	0.833028	0.842215	0.910299	0.946544	0.828317	0.93498	0.725418
		247020	0.813185	0.833643	0.913074	0.719217	0.837907	0.834343	0.842332	0.909065	0.9461	0.839185	0.943115	0.724661
		247500	0.816209	0.840333	0.918158	0.72947	0.835768	0.829472	0.834457	0.914982	0.946988	0.835873	0.93492	0.727944
		247980	0.813692	0.839045	0.90867	0.72627	0.83649	0.83986	0.839198	0.904781	0.946507	0.84101	0.944321	0.73066
		248520	0.813925	0.838747	0.913426	0.730993	0.83868	0.840033	0.836259	0.917922	0.947063	0.839907	0.93016	0.724724
		249000	0.812127	0.842489	0.910734	0.734286	0.835227	0.841283	0.840177	0.915853	0.951283	0.837996	0.940102	0.731102
		249480	0.816971	0.838921	0.91315	0.732142	0.838628	0.837102	0.844565	0.906741	0.947026	0.833199	0.941549	0.73047
		250020	0.817034	0.840804	0.910583	0.739195	0.84221	0.832209	0.835397	0.915272	0.956428	0.846911	0.936969	0.735333
		250500	0.822935	0.845016	0.924097	0.736989	0.836876	0.845313	0.839237	0.9205	0.953615	0.848779	0.940404	0.730723
		250980	0.819424	0.844446	0.921304	0.737704	0.838834	0.843654	0.841627	0.914256	0.954355	0.839652	0.941127	0.739438
		251520	0.830506	0.847246	0.922562	0.746093	0.847595	0.847102	0.844213	0.911715	0.951542	0.839525	0.954685	0.736912
		252000	0.82653	0.852895	0.921505	0.744664	0.850223	0.848417	0.835906	0.915562	0.955281	0.841435	0.947394	0.735333
		252480	0.827503	0.852375	0.925431	0.740096	0.843137	0.847124	0.842489	0.918793	0.948617	0.839142	0.956192	0.739754
		253020	0.824563	0.850467	0.918258	0.744788	0.846976	0.844365	0.842175	0.9148	0.95132	0.846699	0.954324	0.738806
		253500	0.827863	0.850616	0.925003	0.753146	0.852748	0.846283	0.846838	0.921371	0.956058	0.852261	0.947032	0.742596
		253980	0.825282	0.850269	0.917453	0.753581	0.851434	0.848934	0.841392	0.922932	0.96398	0.843473	0.958542	0.740259
		254520	0.829491	0.855918	0.932025	0.753954	0.856613	0.848223	0.849463	0.924892	0.956021	0.861855	0.952938	0.741143
		255000	0.83167	0.851755	0.927495	0.755973	0.854165	0.844882	0.84339	0.915272	0.959834	0.851327	0.952275	0.749416
		255480	0.829364	0.855918	0.928451	0.75675	0.854139	0.856219	0.853538	0.920463	0.957095	0.839227	0.948719	0.744553
		256020	0.827672	0.856191	0.930112	0.7524	0.858107	0.860616	0.853225	0.919592	0.960612	0.851666	0.959506	0.750426
		256500	0.833065	0.856389	0.930489	0.759546	0.861199	0.854258	0.851775	0.925328	0.960945	0.849416	0.957096	0.747584
		256980	0.84142	0.852226	0.930489	0.761348	0.850841	0.85262	0.859729	0.923113	0.967941	0.847676	0.963182	0.756489
		257520	0.836238	0.86635	0.928778	0.767376	0.860323	0.857275	0.854635	0.921625	0.957983	0.854256	0.963483	0.744743
		258000	0.838268	0.863996	0.933107	0.768774	0.860658	0.861025	0.854714	0.924021	0.9625	0.853789	0.964507	0.75491
		258480	0.834842	0.861716	0.936555	0.770141	0.860297	0.85831	0.86063	0.924529	0.963092	0.852048	0.952395	0.761793
		259020	0.840637	0.861518	0.940632	0.768184	0.861972	0.868742	0.857182	0.925654	0.970125	0.849034	0.963664	0.761225
		259500	0.843577	0.86075	0.938543	0.777194	0.860272	0.863116	0.858632	0.919302	0.964684	0.862917	0.960289	0.754594
		259980	0.831987	0.865854	0.933661	0.76545	0.865657	0.861112	0.858553	0.924565	0.967312	0.863511	0.968665	0.765456
		260520	0.836978	0.859337	0.941991	0.780954	0.862513	0.867384	0.861923	0.927651	0.964721	0.881978	0.969208	0.76173
		261000	0.840426	0.859114	0.936983	0.784372	0.871325	0.861543	0.85918	0.93375	0.967534	0.850987	0.967641	0.761415
		261480	0.837042	0.866845	0.939625	0.782383	0.863776	0.868935	0.860081	0.935056	0.969718	0.864063	0.971497	0.764888
		262020	0.843661	0.864318	0.938316	0.782445	0.866687	0.865724	0.859141	0.924057	0.972273	0.873105	0.963302	0.757562
		262500	0.837126	0.868753	0.945816	0.780736	0.868156	0.871608	0.865763	0.931027	0.971902	0.880917	0.971015	0.769056
		262980	0.842435	0.868654	0.941487	0.788318	0.870269	0.868073	0.850795	0.933169	0.970051	0.87612	0.959747	0.763941
		263520	0.844	0.869471	0.930968	0.786018	0.87184	0.868246	0.872385	0.929756	0.967534	0.864063	0.970774	0.761983
		264000	0.839093	0.873808	0.946873	0.791828	0.872974	0.869043	0.855811	0.935492	0.982083	0.872851	0.970533	0.766214
		264480	0.845353	0.86962	0.942293	0.790306	0.876143	0.870832	0.864901	0.937706	0.96535	0.870134	0.979693	0.765835
		265020	0.847616	0.8719	0.940783	0.797452	0.879184	0.873828	0.87211	0.934548	0.976678	0.88062	0.967279	0.771835
		265500	0.854871	0.875542	0.943224	0.785521	0.877921	0.869884	0.86541	0.932116	0.973864	0.883889	0.962338	0.773792
		265980	0.849985	0.871999	0.940581	0.796707	0.874932	0.875121	0.871131	0.942861	0.9692	0.864997	0.965592	0.773413
		266520	0.854617	0.877425	0.944759	0.797514	0.879776	0.875035	0.873521	0.943696	0.967534	0.885714	0.972703	0.772908
		267000	0.849456	0.883421	0.94798	0.792916	0.88091	0.877147	0.858671	0.948125	0.984711	0.89654	0.96035	0.772845
		267480	0.851698	0.875022	0.953895	0.804412	0.873953	0.877104	0.86588	0.939376	0.975012	0.895564	0.981259	0.777834
		268020	0.855336	0.8858	0.954071	0.802361	0.873438	0.873375	0.872502	0.942934	0.982786	0.874591	0.979512	0.771708
		268500	0.852121	0.884933	0.948584	0.800373	0.876659	0.880057	0.876538	0.941591	0.977455	0.874634	0.973305	0.782318
		268980	0.85468	0.880225	0.950371	0.802206	0.879003	0.883829	0.865841	0.942353	0.973975	0.892549	0.964929	0.784528
		269520	0.857937	0.885181	0.952485	0.803697	0.888176	0.885014	0.867918	0.95063	0.982194	0.895564	0.970955	0.786675
		270000	0.854025	0.886568	0.952536	0.802641	0.882842	0.878807	0.87262	0.939848	0.983712	0.889917	0.975354	0.789643
		270480	0.8543	0.892267	0.948761	0.812086	0.880859	0.880984	0.880417	0.948851	0.984045	0.892082	0.966677	0.791348
		271020	0.858022	0.89301	0.95246	0.810284	0.883899	0.890014	0.873012	0.948016	0.983563	0.877351	0.968364	0.789769
		271500	0.857493	0.886717	0.951227	0.819605	0.889439	0.890704	0.872228	0.952917	0.973901	0.887964	0.973305	0.783391
		271980	0.853898	0.896975	0.953718	0.822712	0.891319	0.881048	0.876655	0.953752	0.979343	0.895224	0.983067	0.788949
		272520	0.861385	0.888501	0.953693	0.820475	0.897374	0.88635	0.87454	0.955422	0.978085	0.891913	0.985297	0.8012
		273000	0.86314	0.889294	0.958123	0.820755	0.896756	0.880962	0.878967	0.957926	0.983008	0.898833	0.977825	0.794822
		273480	0.864536	0.88969	0.957972	0.819326	0.886012	0.88329	0.873991	0.948452	0.982749	0.895224	0.981199	0.797158
		274020	0.861385	0.889467	0.950396	0.821625	0.893587	0.887773	0.874971	0.951973	0.988413	0.906771	0.970835	0.793432
		274500	0.871389	0.894447	0.968743	0.826596	0.890005	0.882148	0.875127	0.949141	0.983415	0.882233	0.97915	0.796527
		274980	0.862738	0.896083	0.959507	0.827994	0.892659	0.886544	0.878027	0.954296	0.991338	0.887455	0.989997	0.803663
		275520	0.860983	0.897569	0.957569	0.81392	0.898766	0.892795	0.882807	0.952191	0.991004	0.900403	0.990238	0.7988
		276000	0.868322	0.898164	0.96834	0.82234	0.903481	0.894131	0.885001	0.955458	0.986932	0.910422	0.984935	0.7976
		276480	0.871198	0.893407	0.965874	0.831599	0.896241	0.894799	0.880299	0.953207	0.992892	0.903035	0.979211	0.808462
		277020	0.871135	0.89633	0.971511	0.834364	0.897606	0.901071	0.891309	0.955168	0.988265	0.881299	0.982826	0.805178
		277500	0.868956	0.907728	0.968667	0.837906	0.892685	0.891803	0.898832	0.9576	0.991152	0.897134	0.979512	0.806883
		277980	0.875111	0.905969	0.970429	0.835917	0.901832	0.901998	0.893621	0.957781	0.989746	0.914753	0.9815	0.817746
		278520	0.879214	0.899254	0.968441	0.823738	0.906624	0.895704	0.90467	0.95927	0.996779	0.899682	0.991745	0.812125
		279000	0.878537	0.899874	0.975815	0.835234	0.894334	0.901933	0.905768	0.954478	0.995336	0.89153	0.965954	0.807515
		279480	0.877205	0.901162	0.972518	0.842629	0.905826	0.897364	0.896834	0.96889	0.992744	0.892592	1	0.811683
		280020	0.874688	0.902723	0.97214	0.840174	0.908943	0.908356	0.903182	0.959923	0.991263	0.922225	1	0.810546
		280500	0.873694	0.905919	0.971285	0.841883	0.909819	0.904304	0.898205	0.963698	0.987302	0.911611	1	0.810799
		280980	0.88539	0.904086	0.976217	0.846388	0.907835	0.907645	0.907021	0.959596	0.990486	0.915687	1	0.816672
		281520	0.881139	0.914641	0.976419	0.850831	0.909897	0.90105	0.908158	0.96388	0.986192	0.900573	1	0.819956
		282000	0.88245	0.90976	0.985479	0.848408	0.916647	0.902839	0.901066	0.966457	0.993596	0.899002	1	0.823366
		282480	0.886236	0.915434	0.976721	0.847817	0.907913	0.909692	0.903182	0.96359	0.992744	0.927786	1	0.821661
		283020	0.879489	0.911717	0.978482	0.848097	0.912679	0.909908	0.903417	0.967619	0.999	0.910338	1	0.825008
		283500	0.885284	0.91422	0.980898	0.857107	0.912808	0.910792	0.906081	0.970632	0.999815	0.923838	1	0.825513
		283980	0.88539	0.92039	0.981075	0.851794	0.915256	0.914995	0.91572	0.972955	0.996372	0.907663	1	0.829176
		284520	0.881583	0.918259	0.984875	0.859344	0.91925	0.913701	0.902359	0.969797	0.992115	0.914073	1	0.825387
		285000	0.889408	0.917416	0.974531	0.857387	0.915488	0.910921	0.90279	0.972701	0.998889	0.906984	1	0.830313
		285480	0.888626	0.919151	0.977501	0.864657	0.916312	0.913227	0.908863	0.967982	1.00659	0.90087	1	0.831765
		286020	0.897191	0.914666	0.980898	0.860152	0.916622	0.91715	0.901732	0.979054	0.996113	0.911399	1	0.841175
		286500	0.886468	0.917614	0.984749	0.864906	0.92095	0.912171	0.901536	0.975787	1.00637	0.954235	1	0.836186
		286980	0.895542	0.916846	0.987668	0.863352	0.922264	0.910899	0.900517	0.967837	1.00063	0.945914	1	0.83366
		287520	0.893871	0.918209	0.989606	0.865807	0.921337	0.920232	0.911566	0.978038	1.00681	0.929229	1	0.833028
		288000	0.897953	0.916128	0.984145	0.867951	0.922316	0.918292	0.909176	0.974153	1.00274	0.91246	1	0.839217
		288480	0.889176	0.924899	0.992928	0.868137	0.916235	0.919111	0.912468	0.97644	1.00252	0.924687	1	0.844269
		289020	0.89349	0.9192	0.994488	0.874724	0.926129	0.92034	0.910861	0.969325	1.0114	0.863299	1	0.847869
		289500	0.897361	0.923536	0.994312	0.873264	0.923656	0.92034	0.91956	0.974335	1.009	0.912418	1	0.851595
		289980	0.892052	0.931217	0.994941	0.87373	0.926799	0.921417	0.909137	0.980542	0.998778	0.979792	1	0.836691
		290520	0.894717	0.926336	0.99167	0.86966	0.923656	0.922452	0.920853	0.975206	1.01892	0.921503	1	0.836438
		291000	0.89552	0.92651	0.996703	0.875563	0.922728	0.925189	0.914427	0.979054	1.01125	0.692082	1	0.851973
		291480	0.904869	0.926435	0.994941	0.872083	0.932081	0.920383	0.910704	0.980143	1.00844	0.995203	1	0.850395
		292020	0.901273	0.931911	0.999773	0.88156	0.931798	0.932409	0.913878	0.982103	1.01344	1.00539	1	0.854752
		292500	0.904255	0.933125	1.00735	0.878732	0.931102	0.918788	0.911057	0.985806	1.01658	0.998174	1	0.851216
		292980	0.901337	0.925543	1.00219	0.875097	0.926284	0.923616	0.924026	0.976912	1.01625	0.969858	1	0.839659
		293520	0.900956	0.931267	1.00536	0.882461	0.931927	0.92687	0.916778	0.979925	1.01884	0.989981	1	0.852352
		294000	0.909627	0.933125	1.00755	0.878763	0.930458	0.92187	0.921127	0.9788	1.01229	1	1	0.847111
		294480	0.899475	0.934934	0.997961	0.880379	0.93659	0.925362	0.936486	0.984971	1.01122	1	1	0.855131
		295020	0.906053	0.939914	1.00617	0.879229	0.935482	0.928616	0.936604	0.984608	1.01481	1	1	0.865109
		295500	0.909797	0.937412	1.00307	0.888426	0.939321	0.932431	0.939699	0.984245	1.01496	1	1	0.852668
		295980	0.906265	0.933869	1.00048	0.885506	0.932133	0.931353	0.938994	0.975569	1.01588	1	1	0.85772
		296520	0.906603	0.936916	1.01316	0.887308	0.932931	0.936828	0.92673	0.975025	1.01333	1	1	0.855763
		297000	0.90453	0.942665	1.00518	0.889576	0.937672	0.934134	0.934488	0.985516	1.01329	1	1	0.879318
		297480	0.905397	0.93704	0.999169	0.887743	0.939553	0.933961	0.934762	0.98802	1.02451	1	1	0.88538
		298020	0.910114	0.944003	1.00586	0.884605	0.943624	0.934263	0.934684	0.985552	1.01655	1	1	0.88456
		298500	0.914851	0.940881	1.00435	0.896784	0.938986	0.934953	0.937074	0.989255	1.01562	1	1	0.881149
		298980	0.907851	0.944374	1.01173	0.894081	0.93641	0.935879	0.938955	0.981777	1.01732	1	1	0.874582
		299520	0.910452	0.938403	1.00727	0.891129	0.932545	0.937302	0.934841	0.987149	1.01869	1	1	0.88437
		300000	0.915909	0.942392	1.00496	0.900792	0.943006	0.930039	0.935781	0.986786	1.00729	1	1	0.882097
		300480	0.917368	0.946753	1.01359	0.895324	0.941924	0.935276	0.927161	0.989182	1.00529	1	1	0.885002
		301020	0.91022	0.94705	1.00939	0.900606	0.948932	0.929651	0.925476	0.99107	1.01133	1	1	0.897695
		301500	0.913307	0.945365	1.00393	0.896411	0.947231	0.939737	0.941815	0.986931	1.01014	1	1	0.895358
		301980	0.918595	0.941797	1.00732	0.896753	0.944475	0.944436	0.927827	0.985225	1.01366	1	1	0.895611
		302520	0.915697	0.949974	1.01022	0.905391	0.940532	0.938337	0.940091	0.979381	1.02295	1	1	0.890117
		303000	0.911573	0.947125	1.01314	0.901631	0.940842	0.939242	0.946164	0.995244	1.01251	1	1	0.892201
		303480	0.91906	0.942194	1.01971	0.899643	0.951457	0.943423	0.937231	0.989763	1.0174	1	1	0.897253
		304020	0.923459	0.945464	1.01432	0.907783	0.945325	0.943595	0.941149	0.99234	1.01807	1	1	0.903568
		304500	0.925807	0.951907	1.00788	0.900202	0.946433	0.941634	0.937858	0.98675	1.01618	1	1	0.896558
		304980	0.917749	0.940013	1.01213	0.902532	0.94499	0.938078	0.932372	0.991034	1.01677	1	1	0.905841
		305520	0.917791	0.95379	1.01628	0.909026	0.946613	0.944113	0.942794	1.00577	1.01881	1	1	0.909631
		306000	0.925934	0.95597	1.022	0.90073	0.943727	0.940557	0.94158	0.993684	1.01784	1	1	0.902242
		306480	0.91777	0.943309	1.01424	0.905546	0.947128	0.943315	0.944244	0.989473	1.01521	1	1	0.906915
		307020	0.917305	0.955202	1.01565	0.90508	0.947438	0.943466	0.942481	0.993212	1.01951	1	1	0.899526
		307500	0.917326	0.957308	1.01502	0.915737	0.949911	0.948359	0.940365	1.00076	1.02366	1	1	0.903379
		307980	0.922698	0.955673	1.01324	0.915395	0.946896	0.94463	0.945694	0.991034	1.02221	1	1	0.902558
		308520	0.926018	0.951262	1.02096	0.912288	0.948236	0.942841	0.94107	0.992413	1.01777	1	1	0.906662
		309000	0.923523	0.9526	1.01218	0.915426	0.948649	0.94088	0.947144	0.99539	1.01218	1	1	0.90862
		309480	0.923607	0.946902	1.01432	0.911605	0.953621	0.94435	0.945537	0.991034	1.01455	1	1	0.9018
		310020	0.924665	0.95711	1.01289	0.911667	0.95089	0.943833	0.948397	0.99372	1.01962	1	1	0.904705
		310500	0.92403	0.951733	1.01518	0.91437	0.952951	0.94297	0.940796	0.990053	1.0067	1	1	0.90881
		310980	0.919948	0.954607	1.01356	0.921206	0.947386	0.94657	0.943578	0.990562	1.02706	1	1	0.903063
		311520	0.927393	0.95151	1.01354	0.912226	0.949705	0.946053	0.93676	0.995535	1.01725	1	1	0.906789
		312000	0.922613	0.957605	1.01513	0.9254	0.957718	0.949673	0.928807	0.997423	1.01673	1	1	0.900979
		312480	0.923036	0.958299	1.01341	0.921703	0.954085	0.954178	0.948123	0.996479	1.01999	1	1	0.905715
		313020	0.926336	0.954533	1.01281	0.919714	0.951354	0.944802	0.93727	0.998838	1.01499	1	1	0.904389
		313500	0.924326	0.955846	1.00863	0.918658	0.954704	0.943682	0.935585	0.990707	1.01758	1	1	0.900789
		313980	0.924284	0.952576	1.0152	0.924872	0.957486	0.944522	0.926573	0.992776	1.02225	1	1	0.910515
		314520	0.924622	0.954484	1.0144	0.921206	0.952591	0.943811	0.944675	0.990779	1.01336	1	1	0.904578
		315000	0.926314	0.956069	1.01362	0.924903	0.958955	0.949652	0.960622	0.999129	1.01625	1	1	0.917461
		315480	0.921387	0.958324	1.01435	0.926705	0.961609	0.947755	0.942207	0.999927	1.02192	1	1	0.900032
		316020	0.92881	0.959563	1.02124	0.923287	0.954137	0.946333	0.946399	0.99971	1.02088	1	1	0.915125
		316500	0.928176	0.960876	1.01221	0.918968	0.957795	0.948617	0.945616	0.996515	1.02369	1	1	0.904831
		316980	0.929127	0.960827	1.01329	0.926736	0.953828	0.946915	0.951375	0.994555	1.02003	1	1	0.918851
		317520	0.928979	0.959241	1.02499	0.925618	0.955811	0.953704	0.94158	0.992449	1.0171	1	1	0.925292
		318000	0.925384	0.949726	1.01362	0.92394	0.958491	0.950492	0.944675	0.993647	1.01225	1	1	0.917651
		318480	0.934521	0.959117	1.01351	0.92801	0.953029	0.950773	0.942363	0.998258	1.02303	1	1	0.918345
		319020	0.93378	0.956689	1.0144	0.931614	0.956945	0.945557	0.953256	0.997749	1.02628	1	1	0.915819
		319500	0.938327	0.95545	1.01938	0.930713	0.961068	0.952993	0.94828	0.993611	1.01355	1	1	0.920682
		319980	0.933082	0.955747	1.01772	0.927357	0.957873	0.948337	0.942794	0.99637	1.01777	1	1	0.915756
		320520	0.931686	0.957407	1.01548	0.936679	0.957589	0.948186	0.942089	1.00182	1.01459	1	1	0.920303
		321000	0.929127	0.955599	1.01608	0.934597	0.957306	0.950277	0.961876	0.997386	1.01559	1	1	0.922008
		321480	0.933061	0.958547	1.01253	0.931148	0.958414	0.947389	0.945968	1.00269	1.01422	1	1	0.919419
		322020	0.929233	0.9582	1.00808	0.9341	0.954059	0.954372	0.944949	1.00338	1.0184	1	1	0.912599
		322500	0.934309	0.964964	1.01445	0.936834	0.962665	0.953833	0.934684	0.985298	1.03039	1	1	0.919166
		322980	0.934795	0.956986	1.01898	0.927886	0.959135	0.953122	0.945459	1.00007	1.01466	1	1	0.923587
		323520	0.925722	0.959092	1.00742	0.932329	0.959187	0.953876	0.959878	0.993103	1.01562	1	1	0.932428
		324000	0.940781	0.958027	1.01538	0.939786	0.956997	0.958359	0.948789	0.996697	1.01081	1	1	0.929081
		324480	0.933907	0.960727	1.01555	0.938481	0.966736	0.955557	0.946478	0.998439	1.02314	1	1	0.92384
		325020	0.934521	0.959067	1.01178	0.940687	0.963593	0.95476	0.9502	0.994845	1.01814	1	1	0.925039
		325500	0.936382	0.961768	1.01281	0.936275	0.968463	0.951592	0.948946	0.999673	1.01755	1	1	0.932491
		325980	0.934351	0.960133	1.01679	0.938916	0.960372	0.959135	0.952159	0.990344	1.02702	1	1	0.935775
		326520	0.93985	0.958894	1.01384	0.935933	0.971194	0.949695	0.941972	1.00886	1.00796	1	1	0.926681
		327000	0.931517	0.96323	1.01082	0.943794	0.962974	0.95754	0.940404	1.00247	1.0224	1	1	0.93426
		327480	0.938433	0.96152	1.02247	0.935498	0.967973	0.960278	0.947379	0.993792	1.01377	1	1	0.933565
		328020	0.939427	0.964618	1.01533	0.93671	0.957229	0.960622	0.945145	0.996079	1.02432	1	1	0.939249
		328500	0.937841	0.959365	1.01643	0.938698	0.967045	0.959631	0.957644	0.990816	1.01966	1	1	0.943164
		328980	0.940252	0.957853	1.01651	0.936989	0.968926	0.965623	0.939346	0.99706	1.02454	1	1	0.931039
		329520	0.942092	0.956119	1.01158	0.948361	0.970807	0.961506	0.943617	0.99804	1.02647	1	1	0.938806
		330000	0.943594	0.957259	1.01689	0.946186	0.9672	0.957756	0.951767	1.00116	1.02676	1	1	0.93287
		330480	0.941225	0.961942	1.00861	0.953612	0.974157	0.96295	0.942089	1.00018	1.02095	1	1	0.939817
		331020	0.946026	0.96992	1.01729	0.946248	0.9714	0.949307	0.945302	1.00599	1.02269	1	1	0.94569
		331500	0.94169	0.967616	1.0196	0.95066	0.971786	0.962756	0.947183	1.00523	1.02488	1	1	0.938933
		331980	0.939596	0.963676	1.01563	0.949573	0.971348	0.957777	0.956704	0.999782	1.01869	1	1	0.945627
		332520	0.939237	0.96209	1.02398	0.950567	0.970575	0.9667	0.944323	0.99401	1.02369	1	1	0.935396
		333000	0.941415	0.967715	1.01981	0.94426	0.974311	0.967325	0.94922	0.999528	1.02788	1	1	0.941396
		333480	0.944144	0.962561	1.01321	0.948672	0.973281	0.965364	0.944166	1.00581	1.02614	1	1	0.94329
		334020	0.941648	0.96432	1.01389	0.950816	0.970627	0.956614	0.941188	1.00022	1.00988	1	1	0.946637
		334500	0.944207	0.967764	1.02026	0.947274	0.968798	0.967196	0.94875	1.00842	1.02155	1	1	0.933817
		334980	0.944736	0.969821	1.02086	0.94892	0.970343	0.965235	0.957488	1.00109	1.0241	1	1	0.949732
		335520	0.941923	0.966402	1.02089	0.946559	0.980959	0.960558	0.944558	1.00301	1.0281	1	1	0.947016
		336000	0.944144	0.969201	1.02408	0.949014	0.975059	0.967304	0.949847	1.00722	1.0244	1	1	0.946132
		336480	0.944122	0.968136	1.02187	0.949107	0.980212	0.971571	0.935977	0.997895	1.0228	1	1	0.951563
		337020	0.942515	0.970093	1.01913	0.951002	0.977146	0.974546	0.94781	1.0094	1.02813	1	1	0.948721
		337500	0.947316	0.969771	1.01709	0.957371	0.977919	0.967002	0.949181	1.00639	1.0238	1	1	0.95251
		337980	0.945349	0.974405	1.01676	0.951188	0.979465	0.964567	0.949259	1.00272	1.02999	1	1	0.944364
		338520	0.947147	0.967071	1.01928	0.960385	0.983871	0.96489	0.940992	1.00381	1.03095	1	1	0.949858
		339000	0.950785	0.971977	1.02099	0.959111	0.981011	0.970084	0.951532	1.01383	1.0288	1	1	0.952131
		339480	0.943657	0.972076	1.02232	0.958956	0.974183	0.966851	0.953569	1.01191	1.01973	1	1	0.9491
		340020	0.945984	0.973835	1.01314	0.95355	0.972714	0.968015	0.948946	1.00987	1.02584	1	1	0.948153
		340500	0.95474	0.973983	1.01545	0.963523	0.988354	0.962325	0.958702	1.00479	1.03158	1	1	0.940133
		340980	0.950489	0.976337	1.01993	0.962249	0.980676	0.969481	0.953844	1.01641	1.02251	1	1	0.954278
		341520	0.951504	0.981144	1.01812	0.963896	0.98503	0.968576	0.949612	1.01035	1.0348	1	1	0.955099
		342000	0.952392	0.981367	1.0219	0.96545	0.978846	0.972132	0.959172	1.01024	1.02902	1	1	0.949605
		342480	0.953492	0.974776	1.01603	0.969769	0.979928	0.97571	0.947927	1.01423	1.02902	1	1	0.953836
		343020	0.954084	0.976114	1.02512	0.96604	0.982531	0.969136	0.962385	1.01913	1.03061	1	1	0.955605
		343500	0.952519	0.980128	1.02225	0.962063	0.984747	0.966032	0.952198	1.00926	1.02784	1	1	0.958446
		343980	0.959562	0.97879	1.01966	0.966133	0.982093	0.974934	0.939151	1.01227	1.02747	1	1	0.949605
		344520	0.951165	0.979682	1.02325	0.959018	0.987014	0.973662	0.959172	1.0122	1.03887	1	1	0.953205
		345000	0.952942	0.978171	1.01963	0.970359	0.982995	0.973382	0.957253	1.0187	1.02902	1	1	0.950174
		345480	0.954803	0.980079	1.02469	0.97185	0.983098	0.972563	0.956469	1.01768	1.03269	1	1	0.952952
		346020	0.952413	0.974652	1.02328	0.970141	0.982711	0.981594	0.960896	1.01027	1.02828	1	1	0.961667
		346500	0.952773	0.971679	1.0258	0.972596	0.985442	0.974438	0.957801	1.0147	1.03058	1	1	0.947079
		346980	0.947887	0.9721	1.0227	0.965201	0.987735	0.967153	0.973827	1.01488	1.03861	1	1	0.956362
		347520	0.952223	0.985158	1.02554	0.967003	0.988199	0.972089	0.955137	1.02047	1.02825	1	1	0.95592
		348000	0.955015	0.979658	1.022	0.966475	0.988895	0.977261	0.964501	1.01307	1.0315	1	1	0.956805
		348480	0.957405	0.981442	1.01882	0.977225	0.984772	0.973921	0.950474	1.01637	1.02599	1	1	0.953963
		349020	0.959266	0.972423	1.02378	0.967345	0.987761	0.975279	0.960583	1.01456	1.03173	1	1	0.957562
		349500	0.954655	0.980872	1.02021	0.981389	0.981552	0.978706	0.969007	1.01543	1.03424	1	1	0.96192
		349980	0.954105	0.984192	1.0296	0.968588	0.984257	0.972951	0.962581	1.00904	1.0335	1	1	0.957878
		350520	0.955438	0.976164	1.02877	0.975144	0.989926	0.984309	0.965637	1.01692	1.03835	1	1	0.956173
		351000	0.957574	0.985827	1.02225	0.964549	0.992786	0.978253	0.96458	1.02323	1.03406	1	1	0.962488
		351480	0.952159	0.976189	1.02358	0.978033	0.990827	0.979093	0.95545	1.02265	1.03598	1	1	0.959394
		352020	0.960873	0.979682	1.01737	0.975827	0.995929	0.970494	0.954314	1.01579	1.02976	1	1	0.955857
		352500	0.96045	0.984464	1.02635	0.972596	0.992811	0.97877	0.965598	1.01597	1.03583	1	1	0.964698
		352980	0.955797	0.982086	1.02464	0.978282	0.994306	0.983189	0.9703	1.01634	1.03317	1	1	0.970066
		353520	0.954359	0.977799	1.01757	0.975268	0.997578	0.986249	0.955803	1.01271	1.03657	1	1	0.953015
		354000	0.956601	0.988776	1.02142	0.96517	1.00193	0.980193	0.961484	1.02015	1.03902	1	1	0.964067
		354480	0.966245	0.984787	1.0259	0.97387	0.999665	0.980904	0.962856	1.0188	1.0355	1	1	0.96192
		355020	0.96468	0.992121	1.02016	0.9762	1.00222	0.982542	0.959212	1.02479	1.0348	1	1	0.95851
		355500	0.958208	0.986868	1.02242	0.975206	0.998969	0.983447	0.962542	1.01801	1.03646	1	1	0.959394
		355980	0.96413	0.985976	1.0269	0.98577	1.00417	0.984633	0.956155	1.02015	1.02765	1	1	0.963499
		356520	0.963897	0.984985	1.02134	0.978624	1.00734	0.977843	0.972063	1.01398	1.04117	1	1	0.961225
		357000	0.960175	0.985059	1.01862	0.983999	0.991343	0.978468	0.956391	1.01895	1.03806	1	1	0.960215
		357480	0.961634	0.987562	1.02268	0.976666	1.00618	0.976874	0.955333	1.02272	1.03339	1	1	0.969751
		358020	0.958589	0.988627	1.0308	0.975454	0.99933	0.981852	0.967126	1.01067	1.0335	1	1	0.960025
		358500	0.965484	0.988578	1.02494	0.979618	1.00124	0.982951	0.962189	1.01271	1.03817	1	1	0.960973
		358980	0.96432	0.980525	1.02084	0.990927	1.00531	0.982391	0.967949	1.01521	1.0335	1	1	0.964762
		359520	0.960535	0.988825	1.02003	0.989281	1.00167	0.982046	0.959525	1.01815	1.03554	1	1	0.961604
		360000	0.961275	0.989296	1.02059	0.979587	0.99915	0.978124	0.975394	1.0175	1.0348	1	1	0.96072
		360480	0.96578	0.984365	1.019	0.982787	1.00188	0.98959	0.964619	1.02635	1.04157	1	1	0.964509
		361020	0.965801	0.989792	1.01661	0.992419	1.00698	0.978533	0.973787	1.02022	1.0281	1	1	0.964635
		361500	0.963326	0.990089	1.01774	0.979494	1.00768	0.98293	0.991302	1.00682	1.03421	1	1	0.963562
		361980	0.964934	0.992344	1.01731	0.976853	1.0059	0.983361	0.978411	1.01993	1.04812	1	1	0.962741
		362520	0.971279	0.990485	1.01888	0.987572	1.01391	0.985301	0.975433	1.0175	1.03972	1	1	0.960657
		363000	0.961127	0.992839	1.01842	0.985677	1.00951	0.99168	0.970457	1.01372	1.03765	1	1	0.969498
		363480	0.970433	0.985778	1.01507	0.98288	1.00374	0.983749	0.96744	1.02269	1.03654	1	1	0.971014
		364020	0.96432	0.998216	1.02033	0.991922	0.999742	0.984223	0.983544	1.01401	1.03221	1	1	0.96173
		364500	0.974049	0.989222	1.01268	0.980395	1.00685	0.976572	0.973944	1.011	1.0395	1	1	0.95592
		364980	0.966816	0.989891	1.01553	0.987883	1.00587	0.978641	0.972729	1.02309	1.03013	1	1	0.969308
		365520	0.966499	0.994995	1.01792	0.9913	1.00958	0.987047	0.979116	1.02091	1.03435	1	1	0.976823
		366000	0.971511	0.994995	1.01404	0.978903	1.00363	0.988706	0.989852	1.02665	1.04857	1	1	0.973666
		366480	0.969862	0.991204	1.01636	0.99012	1.01252	0.988146	0.974062	1.01855	1.04942	1	1	0.974803
		367020	0.970052	0.987041	1.01241	0.99071	1.00876	0.982477	0.977862	1.02233	1.05109	1	1	0.967414
		367500	0.974134	0.987586	1.01054	0.988473	1.00889	0.987413	0.982486	1.02458	1.05286	1	1	0.972466
		367980	0.971025	0.990882	1.01092	0.991673	1.01221	0.987521	0.980331	1.01477	1.06127	1	1	0.976571
		368520	0.968402	0.995367	1.01092	0.988628	1.00781	0.988491	0.974806	1.01652	1.06023	1	1	0.962109
		369000	0.974197	0.989123	1.01721	0.995308	1.00917	0.992392	0.966539	1.02614	1.05649	1	1	0.970066
		369480	0.966139	0.990609	1.02054	0.995464	1.01559	0.983727	0.982525	1.02352	1.04901	1	1	0.972466
		370020	0.971765	0.990931	1.00866	0.993351	1.01257	0.991918	0.985424	1.02407	1.05982	1	1	0.969245
		370500	0.971659	0.994152	1.01485	0.990182	1.01038	0.994892	0.98229	1.01986	1.0479	1	1	0.974361
		370980	0.975805	0.987884	1.01865	0.99186	1.00781	0.990409	0.986012	1.03057	1.05753	1	1	0.970319
		371520	0.97056	0.997993	1.00941	1.00106	1.01185	0.991702	0.986443	1.02741	1.05919	1	1	0.974045
		372000	0.971194	0.995044	1.00793	0.992761	1.01389	0.993189	0.982603	1.03067	1.0556	1	1	0.973603
		372480	0.981008	0.998365	1.01789	0.992698	1.0153	0.988879	0.996905	1.0139	1.05897	1	1	0.98497
		373020	0.975001	1.00273	1.01349	0.997918	1.01216	0.988361	0.989264	1.03278	1.05227	1	1	0.981118
		373500	0.97517	0.99388	1.00956	0.998757	1.01909	0.996918	0.97606	1.0261	1.06149	1	1	0.984212
		373980	0.975741	0.996036	1.0188	0.994159	1.02203	0.996314	0.973396	1.02483	1.0613	1	1	0.986991
		374520	0.985872	1.00347	1.01754	0.998291	1.01536	0.995603	0.988481	1.0281	1.05779	1	1	0.980991
		375000	0.982192	1.0029	1.01399	0.995961	1.01979	0.99625	0.990361	1.03195	1.06082	1	1	0.99059
		375480	0.980458	0.999108	1.00871	0.993972	1.01971	0.991961	0.986051	1.02675	1.0549	1	1	0.981055
		376020	0.985893	0.999604	1.01067	0.998664	1.01389	1.00364	0.988245	1.0232	1.05971	1	1	0.986296
		376500	0.981325	1.00639	1.01047	0.99506	1.01317	0.99819	0.981467	1.02806	1.05923	1	1	0.979728
		376980	0.979041	1.00072	1.01314	0.997328	1.02582	0.994569	0.990596	1.02389	1.06249	1	1	0.987875
		377520	0.983778	1.00188	1.01022	1.00826	1.02169	0.997327	0.992124	1.03365	1.06404	1	1	0.985538
		378000	0.984117	1.0054	1.0146	1.005	1.0251	0.989978	0.991027	1.03151	1.06763	1	1	0.983328
		378480	0.977179	1.00089	1.01452	1.00367	1.02484	0.998771	0.988833	1.0322	1.06086	1	1	0.990843
		379020	0.975403	1.00808	1.0152	1.00158	1.02162	1.00129	0.97316	1.02704	1.06978	1	1	0.978971
		379500	0.980648	1.00235	1.00763	1.00295	1.01822	0.993836	0.976413	1.0281	1.05327	1	1	0.95952
		379980	0.977349	1.00064	1.00652	1.0036	1.02494	0.998125	0.976804	1.02784	1.05657	1	1	0.970382
		380520	0.978068	1.00436	1.00408	1.00593	1.02185	0.999418	0.983896	1.03093	1.06682	1	1	0.962362
		381000	0.981875	1.0003	1.00906	1.00938	1.01883	0.997414	0.998237	1.02686	1.06904	1	1	0.960404
		381480	0.988177	1.00116	1.01029	1.00087	1.02118	0.999289	0.977196	1.0306	1.06164	1	1	0.974361
		382020	0.982023	1.00391	1.00692	1.01342	1.022	1.00612	0.987697	1.03369	1.05882	1	1	0.974045
		382500	0.985576	1.0117	0.999346	1.00472	1.02136	1.00034	0.980017	1.02686	1.05061	1	1	0.965077
		382980	0.985322	0.999405	1.00639	1.00416	1.01288	1.00084	0.976961	1.02585	1.06182	1	1	0.971771
		383520	0.986189	1.01056	1.00876	1.00376	1.02231	1.00101	0.995572	1.031	1.04946	1	1	0.962804
		384000	0.980415	1.00766	1.00513	1.0069	1.02564	1.00235	0.986796	1.02784	1.05094	1	1	0.966214
		384480	0.982361	1.00057	1.00395	1.01463	1.02139	0.997608	0.988794	1.02799	1.05194	1	1	0.958573
		385020	0.979379	1.00434	1.00544	1.01299	1.02164	0.999655	0.98178	1.03031	1.05534	1	1	0.972213
		385500	0.987924	1.00575	0.992072	1.00516	1.01868	1.00325	0.985816	1.03507	1.04883	1	1	0.963941
		385980	0.984201	1.00634	1.00732	1.00497	1.02182	0.996401	0.992085	1.02853	1.04587	1	1	0.97474
		386520	0.985407	1.00136	0.998591	1.02029	1.01984	1.00289	0.988441	1.03049	1.04746	1	1	0.966025
		387000	0.987754	0.999975	0.997408	1.01134	1.01824	0.994418	0.990244	1.0412	1.04542	1	1	0.970445
		387480	0.983884	1.01266	0.997282	1.01411	1.02267	0.999375	0.9904	1.03122	1.04772	1	1	0.954026
		388020	0.982615	1.0054	0.996552	1.00696	1.02422	1.00366	0.993927	1.03583	1.04376	1	1	0.965393
		388500	0.989193	0.999133	1.00166	1.01339	1.02352	1.00276	0.997806	1.02734	1.04912	1	1	0.970824
		388980	0.987395	1.00567	0.998062	1.01174	1.0151	1.00032	0.985855	1.03343	1.05375	1	1	0.971014
		389520	0.990377	1.00897	0.996829	1.01119	1.02407	1.00429	0.995181	1.02527	1.05568	1	1	0.973034
		390000	0.98528	1.00382	0.994816	1.01398	1.03102	1.005	0.981154	1.02999	1.04809	1	1	0.963814
		390480	0.985111	1.00399	1.00103	1.01709	1.02863	1.00272	0.99138	1.03365	1.05505	1	1	0.961793
		391020	0.995516	1.0087	1.02552	1.01134	1.02481	1.00306	0.994475	1.03982	1.04664	1	1	0.966277
		391500	0.985724	1.00597	1.02124	1.01016	1.02559	1.00289	0.99236	1.02585	1.0482	1	1	0.962804
		391980	0.983461	1.00473	1.02471	1.01094	1.02824	1.00293	0.998433	1.02893	1.04383	1	1	0.970129
		392520	0.993888	1.00654	1.03126	1.00379	1.03079	1.00431	0.983935	1.04545	1.04283	1	1	0.965709
		393000	0.984455	1.01063	1.01845	1.01442	1.02801	0.996961	0.995494	1.03318	1.04805	1	1	0.963309
		393480	0.984624	1.0056	1.01789	1.01305	1.02347	1.00216	0.982603	1.03256	1.05186	1	1	0.965519
		394020	0.987881	1.00676	1.01402	1.01286	1.0245	1.00418	0.989147	1.04596	1.04291	1	1	0.967919
		394500	0.989298	1.00221	1.01618	1.01355	1.02863	1.0019	0.992438	1.02592	1.04961	1	1	0.976255
		394980	0.984053	1.00731	1.01631	1.01724	1.02649	1.00349	0.996278	1.01884	1.04446	1	1	0.967982
		395520	0.986972	1.0053	1.02202	1.01743	1.02739	0.99931	0.98562	1.0338	1.05342	1	1	0.957373
		396000	0.993676	1.00285	1.01533	1.02072	1.02074	1.00207	0.997806	1.02741	1.04898	1	1	0.959773
		396480	0.984455	1.00183	1.02089	1.01535	1.02502	1.00399	0.993848	1.0289	1.04357	1	1	0.969624
		397020	0.990102	1.00917	1.02728	1.01423	1.02425	1.00263	0.993692	1.02999	1.04668	1	1	0.963499
		397500	0.989066	1.01261	1.01168	1.01398	1.02546	0.998901	0.980409	1.02639	1.04383	1	1	0.960783
		397980	0.98951	1.00059	1.01367	1.02094	1.02453	1.00129	0.974689	1.0293	1.04605	1	1	0.960594
		398520	0.98822	1.0056	1.01054	1.01815	1.02296	1.0053	0.989695	1.03242	1.04216	1	1	0.961857
		399000	0.99044	1.01063	1.0071	1.01929	1.02095	1.00358	0.983113	1.02585	1.04787	1	1	0.973224
		399480	0.98031	1.00649	1.0078	1.01146	1.02507	0.99168	0.996865	1.02378	1.04487	1	1	0.964193
		400020	0.993401	1.00842	1.00476	1.02113	1.02175	1.00022	0.989734	1.02113	1.04279	1	1	0.963057
		400500	0.998541	1.00659	1.00614	1.01771	1.01927	0.998405	0.987971	1.02701	1.04228	1	1	0.960783
		400980	0.987289	1.00815	1.01586	1.01724	1.02651	1.00293	0.99185	1.02276	1.03402	1	1	0.959899
		401520	0.987712	1.00657	1.00808	1.01759	1.02646	0.998276	0.991302	1.02519	1.03669	1	1	0.971898
		402000	0.99061	1.00974	1	1.01578	1.02623	0.99944	0.989538	1.02051	1.04701	1	1	0.965961
		402480	0.9886	1.00297	1	1.01479	1.02942	1.00019	0.982838	1.02472	1.0392	1	1	0.971708
		403020	0.991223	1.00369	1	1.01202	1.02863	1.00086	0.989734	1.0249	1.04272	1	1	0.964762
		403500	0.9886	1.00543	1	1.01734	1.02293	1.00338	0.994279	1.03271	1.03732	1	1	0.957752
		403980	0.980585	1.00374	1	1.01693	1.02242	1.00095	0.993927	1.01728	1.04564	1	1	0.966214
		404520	0.992555	1.00211	1	1.01308	1.02695	1.00496	0.988676	1.0236	1.03906	1	1	0.973792
		405000	0.989467	1.00743	1	1.01995	1.02553	0.99709	0.991733	1.01724	1.04339	1	1	0.960404
		405480	0.986126	1.00545	1	1.01821	1.02376	0.995883	1.00184	1.02062	1.03835	1	1	0.964698
		406020	0.985407	1.00364	1	1.01808	1.02314	1.00899	0.976961	1.02349	1.0338	1	1	0.96874
		406500	0.983123	1.00282	1	1.01588	1.02481	1.00578	0.976804	1.01888	1.0318	1	1	0.967098
		406980	0.988875	0.999975	1	1.011	1.02461	1.00155	0.992438	1.03612	1.03524	1	1	0.975245
		407520	0.988939	1.00602	1	1.01824	1.02741	1.00272	0.985072	1.0118	1.04313	1	1	0.97095
		408000	0.98767	1.00518	1	1.01793	1.02149	1.0022	0.99569	1.02966	1.03828	1	1	0.970382
		408480	0.989002	1.00439	1	1.01752	1.022	1.00129	0.990048	1.024	1.03313	1	1	0.962993
		409020	0.993888	1.00159	1	1.00755	1.02345	0.99944	0.992595	1.02236	1.03831	1	1	0.956615
		409500	0.985195	1.00828	1	1.01979	1.02007	1.00869	0.988441	1.02178	1.04235	1	1	0.973034
		409980	0.989954	1.00064	1	1.01448	1.0195	1.00024	0.997414	1.02425	1.04446	1	1	0.971077
		410520	0.984878	1.00899	1	1.01743	1.02618	1.00976	1.00251	1.02759	1.04235	1	1	0.96634
		411000	0.987247	0.998166	1	1.02582	1.03285	0.999978	0.982094	1.02316	1.04009	1	1	0.958889
		411480	0.987056	1.01028	1	1.01625	1.02747	1.00591	0.983348	1.02004	1.04039	1	1	0.973413
		412020	0.988262	1.00585	1	1.02576	1.02239	1.00338	0.988285	1.01594	1.04131	1	1	0.965204
		412500	0.990271	1.00932	1	1.01874	1.02453	1.00237	0.995063	1.01873	1.0355	1	1	0.963183
		412980	0.986358	1.00592	1	1.02464	1.03306	1.00433	0.985503	1.01797	1.04294	1	1	0.96072
		413520	0.993697	1.00892	1	1.01867	1.02033	1.00483	0.994397	1.02149	1.04583	1	1	0.973729
		414000	0.986147	0.999455	1	1.01693	1.02546	1.00069	0.988285	1.02331	1.03354	1	1	0.968235
		414480	0.995876	1.00109	1	1.01439	1.00933	1.00675	0.980644	1.01419	1.0432	1	1	0.96173
		415020	0.991561	1.00119	1	1.02032	1.01074	1.0042	0.984641	1.01586	1.04694	1	1	0.962551
		415500	0.994036	1.01147	1	1.01625	1.01417	1.00453	0.97653	1.01586	1.04487	1	1	0.976823
		415980	0.987585	1.00798	1	1.02281	1.01659	1.00485	0.986952	1.01507	1.04242	1	1	0.971645
		416520	0.998921	1.00659	1	1.02044	1.01234	1.00218	0.995416	1.02156	1.03028	1	1	0.971708
		417000	0.9886	0.996209	1	1.02349	1.01031	1.0091	0.993417	1.02338	1.03987	1	1	0.968677
		417480	0.989023	1.0023	1	1.01684	1.02015	0.99653	0.992751	1.01913	1.03891	1	1	0.968045
		418020	0.989108	1.00387	1	1.01846	1.02036	1.00461	0.980487	1.01507	1.0305	1	1	0.974108
		418500	0.987289	1.00334	1	1.01898	1.01185	0.996056	0.98323	1.01245	1.03043	1	1	0.962046
		418980	0.99393	1.00771	1	1.02222	1.01353	1.00192	0.995455	1.01684	1.02717	1	1	0.976129
		419520	0.986972	0.99886	1	1.01367	1.01798	0.995668	0.999922	1.01205	1.02847	1	1	0.970193
		420000	0.996616	1.00493	1	1.02799	1.01435	0.99722	0.984954	1.02113	1.03328	1	1	0.959394
		420480	0.988452	1.00927	1	1.02408	1.01873	1.00205	0.992399	1.0143	1.03972	1	1	0.971392
		421020	0.990271	1.00934	1	1.0187	1.01337	0.991379	0.984837	1.01416	1.0388	1	1	0.965583
		421500	1.00063	1.01288	1	1.02399	1.01371	1.00703	1.00012	1.02189	1.03469	1	1	0.972971
		421980	0.987733	1.01152	1	1.02066	1.01891	0.999353	0.991302	1.0212	1.0295	1	1	0.95731
		422520	0.996214	1.00969	1	1.02135	1.01167	0.999375	0.996003	1.02033	1.03402	1	1	0.968298
		423000	0.989552	1.00624	1	1.01647	1.00958	0.999677	0.969438	1.01993	1.03017	1	1	0.96293
		423480	0.991011	1.01234	1	1.02368	1.00912	1.01457	0.990205	1.0159	1.03683	1	1	0.968614
		424020	0.9989	1.00885	1	1.02535	1.0153	1.00162	0.991341	1.00715	1.0442	1	1	0.973729
		424500	0.99173	1.00498	1	1.02526	1.02051	0.998621	0.988912	1.00682	1.03058	1	1	0.979918
		424980	1.00133	1.01293	1	1.01703	1.01613	1.00384	0.996865	1.01006	1.03184	1	1	0.967414
		425520	0.991604	1.01603	1	1.01849	1.00848	1.00823	0.991302	1.00846	1.02395	1	1	0.97095
		426000	0.995685	1.01353	1	1.02355	1.01739	1.00369	0.992986	1.01285	1.03743	1	1	0.97695
		426480	0.992323	1.01544	1	1.02184	1.0119	1.00386	0.99138	0.999201	1.03813	1	1	0.977202
		427020	0.991773	1.01442	1	1.01684	1.01409	1.00476	1.00321	1.00341	1.02925	1	1	0.967288
		427500	0.994163	1.00872	1	1.02644	1.00974	1.00759	0.999295	0.999165	1.02902	1	1	0.97114
		427980	1.00207	1.01355	1	1.01933	1.01706	1.00935	0.98182	1.00613	1.01629	1	1	0.97335
		428520	0.997102	1.01588	1	1.02399	1.0227	0.997177	0.985072	1.00868	1.00877	1	1	0.966214
		429000	0.994565	1.01655	1	1.02169	1.01783	1.00414	0.987658	0.998766	1.00807	1	1	0.968614
		429480	0.998393	1.00837	1	1.02066	1.00703	0.999569	0.997061	1.00123	1.00874	1	1	0.974297
		430020	0.994988	1.0088	1	1.03418	1.01373	1.00694	0.998119	1.00192	1.01484	1	1	0.972024
		430500	0.987458	1.01008	1	1.02287	1.01378	1.00573	0.980096	1.0049	1	1	1	0.97354
		430980	0.994903	1.01286	1	1.01653	1.01474	1.00304	0.998707	0.996551	1	1	1	0.97234
		431520	0.998773	1.0088	1	1.02156	1.02133	1.00009	0.991968	1.00537	1	1	1	0.965646
		432000	0.997229	1.0108	1	1.02371	1.01675	1.00627	0.990322	0.99931	1	1	1	0.97474
		432480	0.998477	1.01742	1	1.01762	1.01095	1.00504	0.989891	1.00523	1	1	1	0.979034
		433020	1.00154	1.01449	1	1.02051	1.01291	1.00213	0.985072	0.99539	1	1	1	0.976697
		433500	0.999429	1.01395	1	1.02368	1.01371	1.00595	0.987619	1.00385	1	1	1	0.971014
		433980	0.997547	1.00971	1	1.02408	1.00688	0.999569	0.993731	1.00178	1	1	1	0.971519
		434520	1.00662	1.01274	1	1.01647	1.01881	1.00511	0.995181	0.999673	1	1	1	0.967919
		435000	0.991752	1.00533	1	1.01908	1.021	1.00599	0.992242	1.00345	1	1	1	0.978529
		435480	0.995326	1.01135	1	1.01917	1.00732	1.00401	0.986286	1.00044	1	1	1	0.975876
		436020	0.997441	1.01591	1	1.01889	1.02399	1.00321	0.983034	1.00574	1	1	1	0.972656
		436500	1.00226	1.01407	1	1.02128	1.00974	1.00627	0.975394	1.00116	1	1	1	0.985412
		436980	1.00233	1.01363	1	1.0179	1.01252	1.00192	0.997257	0.994119	1	1	1	0.98036
		437520	0.995855	1.01663	1	1.02187	1.01577	0.999634	0.995181	0.995753	1	1	1	0.988759
		438000	0.991181	1.01207	1	1.02865	1.01502	1.01017	0.980135	0.998911	1	1	1	0.978592
		438480	0.994459	1.01043	1	1.01827	1.00765	1.00655	0.995181	0.996697	1	1	1	0.974487
		439020	0.991033	1.00999	1	1.0234	1.01025	1.00265	0.987893	0.995862	1	1	1	0.974424
		439500	1.00008	1.01967	1	1.01283	1.01567	1.00446	0.988481	0.998003	1	1	1	0.98036
		439980	1.00171	1.0114	1	1.01668	1.01306	1.00968	0.995847	0.996152	1	1	1	0.978402
		440520	0.994522	1.00986	1	1.02119	1.01118	1.0044	0.987697	1.00454	1	1	1	0.965456
		441000	1.00135	1.01182	1	1.02079	1.00984	1.00418	1.00341	0.998294	1	1	1	0.97455
		441480	0.997145	1.01043	1	1.02159	1.01041	1.00399	0.987932	0.99804	1	1	1	0.970761
		442020	0.997779	1.01435	1	1.01501	1.01549	1.00966	0.998825	1	1	1	1	0.977202
		442500	0.997377	1.01506	1	1.01535	1.01865	1.00666	1.00842	1	1	1	1	0.97695
		442980	1.00171	1.01841	1	1.01507	1.01649	1.00515	0.998785	1	1	1	1	0.968803
		443520	0.995939	1.00842	1	1.01557	1.01458	1.01416	1.01516	1	1	1	1	0.981434
		444000	0.993063	1.01375	1	1.01594	1.01543	1.00657	1.00635	1	1	1	1	0.979476
		444480	0.997145	1.00944	1	1.01802	1.02157	1.01341	1.00799	1	1	1	1	0.978465
		445020	0.994247	1.01573	1	1.01491	1.00995	1.00011	1.00564	1	1	1	1	0.983581
		445500	1.00197	1.01529	1	1.01967	1.01139	1.01522	0.977392	1	1	1	1	0.987875
		445980	1.00066	1.01036	1	1.01762	1.00987	1.01429	1.01767	1	1	1	1	0.979665
		446520	1.00425	1.01541	1	1.01529	1.01409	1.00649	1.00427	1	1	1	1	0.981497
		447000	0.996003	1.00999	1	1.0197	1.0202	1.00597	1	1	1	1	1	0.983833
		447480	1.00019	1.02374	1	1.02206	1.01969	1.00601	1.00756	1	1	1	1	0.97916
		448020	0.993676	1.01103	1	1.01731	1.02115	1.01011	1.00329	1	1	1	1	0.977644
		448500	1.00222	1.01271	1	1.01091	1.01129	1.00791	1.00184	1	1	1	1	0.981623
		448980	0.993951	1.02332	1	1.01538	1.01744	1.00886	1.0047	1	1	1	1	0.982191
		449520	1.00338	1.0111	1	1.0091	1.01783	1.01457	1.00004	1	1	1	1	0.978592
		450000	1.0003	1.01328	1	1.0119	1.01378	1.01569	0.99761	1	1	1	1	0.987307
		450480	0.999535	1.01214	1	1.01491	1.02154	1.00974	1.00149	1	1	1	1	0.977076
		451020	1.00157	1.01212	1	1.00615	1.01257	1.00291	1.00678	1	1	1	1	0.981434
		451500	0.996045	1.00981	1	1.00945	1.01144	1.00651	1.01074	1	1	1	1	0.984654
		451980	1.00102	1.01677	1	1.01202	1.01636	1.00011	1.00929	1	1	1	1	0.988254
		452520	1.00211	1.0108	1	1.01028	1.01902	1.0039	1.00502	1	1	1	1	0.979855
		453000	0.997102	1.01544	1	1.01442	1.01626	1.00442	1.01489	1	1	1	1	0.985728
		453480	0.995178	1.00513	1	1.00581	1.01206	1.01554	1.00878	1	1	1	1	0.983328
		454020	1.00087	1.01343	1	1.01156	1.01889	1.00431	1.00341	1	1	1	1	0.977013
		454500	1.00027	1.01891	1	1.00503	1.02059	1.00513	1.01567	1	1	1	1	0.981939
		454980	1.00091	1.0136	1	1.00854	1.02038	1.00705	0.990205	1	1	1	1	0.98497
		455520	1.00123	1.01021	1	1.00904	1.01873	1.00884	1.00505	1	1	1	1	0.977202
		456000	0.998371	1.01075	1	0.998602	1.00716	1.00894	1.01164	1	1	1	1	0.979097
		456480	1.00203	1.00961	1	1.00634	1.01221	1.00709	1.00737	1	1	1	1	0.985159
		457020	0.99283	1.01172	1	1.00674	1.01216	1.00463	1.01371	1	1	1	1	0.985665
		457680	1.00286	1.02188	1	0.996458	1.01798	1.01241	1.00572	1	1	1	1	0.982949
		457980	1.00237	1.01241	1	1.00472	1.00956	1.00446	1.01806	1	1	1	1	0.985728
		458700	1.00296	1.01177	1	1.00488	1.01595	1.01446	1.01038	1	1	1	1	0.985602
		459000	1.00594	1.01866	1	1.00917	1.01698	1.01207	1.00208	1	1	1	1	0.994632
		459480	0.996489	1.01551	1	1.00727	1.01719	1.00862	1.00933	1	1	1	1	0.989012
		460020	1.00457	1.01412	1	1.00043	1.01744	1.00716	1.0087	1	1	1	1	0.99659
		460500	0.999979	1.01264	1	1.00146	1.02198	1.01007	1.02786	1	1	1	1	0.989138
		460980	1.00605	1.00815	1	1.0036	1.01711	1.01017	0.99471	1	1	1	1	0.99318
		461520	0.996785	1.01301	1	0.999348	1.01716	1.01229	1.01536	1	1	1	1	0.997095
		462000	1.00247	1.0089	1	1	1.02056	1.01071	1.01203	1	1	1	1	0.993685
		462480	1.00423	1.01727	1	1	1.02497	1.01483	1.01673	1	1	1	1	0.992106
		463020	1.00516	1.01003	1	1	1.01765	1.01052	1.01665	1	1	1	1	0.994695
		463500	1.00525	1.01345	1	1	1.02023	1.01597	1.0145	1	1	1	1	1.00044
		463980	1.00854	1.01635	1	1	1.01597	1.01047	1.02594	1	1	1	1	0.991538
		464520	1.00455	1.01276	1	1	1.02017	1.01925	1.023	1	1	1	1	0.9964
		465000	1.00116	1.0162	1	1	1.01675	1.01655	1.01034	1	1	1	1	0.988506
		465480	1.01296	1.01251	1	1	1.01796	1.01341	1.0136	1	1	1	1	0.989327
		466020	1.00802	1.01578	1	1	1.02409	1.01759	1.01806	1	1	1	1	1.00366
		466500	1.00237	1.0136	1	1	1.01417	1.01571	1.0192	1	1	1	1	0.996527
		466980	1.01351	1.01816	1	1	1.01559	1.00851	0.975198	1	1	1	1	1.00177
		467520	1.0092	1.0135	1	1	1.01497	1.01289	1.00196	1	1	1	1	1.00196
		468000	1.00345	1.02275	1	1	1.0262	1.01354	1.02868	1	1	1	1	0.996274
		468480	1.01189	1.01796	1	1	1.01092	1.02073	1.00599	1	1	1	1	0.997474
		469020	1.00476	1.0164	1	1	1.02656	1.01985	1.00239	1	1	1	1	0.991096
		469500	1.01586	1.01293	1	1	1.02162	1.01481	1.01916	1	1	1	1	0.992106
		469980	1.01273	1.0171	1	1	1.02255	1.01778	1.01603	1	1	1	1	0.995516
		473520	1.01043	1.00981	1	1	1.01113	1.02392	1.01489	1	1	1	1	0.995958
		474000	1.01237	1.02203	1	1	1.02329	1.01563	1.00525	1	1	1	1	0.99318
		474480	1.00873	1.01135	1	1	1.01868	1.01757	1.01038	1	1	1	1	1.00625
		475020	1.00662	1.01677	1	1	1.02115	1.0155	1.02002	1	1	1	1	0.991727
		475500	1.00582	1.01219	1	1	1.02185	1.01619	1.01865	1	1	1	1	0.988885
		475980	1.00345	1.01534	1	1	1.02267	1.01586	0.999608	1	1	1	1	0.997158
		476520	1.00897	1.01918	1	1	1.01956	1.01151	0.980605	1	1	1	1	1.00322
		477000	1.00093	1.02123	1	1	1.02048	1.01649	0.998668	1	1	1	1	0.996842
		477480	1.01064	1.0194	1	1	1.01603	1.02121	0.988598	1	1	1	1	1.00253
		478020	1.01489	1.01824	1	1	1.01201	1.01776	0.978176	1	1	1	1	1.00057
		478500	1.01146	1.00882	1	1	1.02358	1.01442	0.996434	1	1	1	1	1.00032
		478980	1.00808	1.01477	1	1	1.0143	1.0142	1.00294	1	1	1	1	0.998611
		479520	1.01041	1.01804	1	1	1.02378	1.01599	1.02649	1	1	1	1	1.00126
		480000	1.01157	1.01811	1	1	1.01708	1.01532	0.995729	1	1	1	1	1.00063
		480480	1.01218	1.01249	1	1	1.01386	1.01511	0.981154	1	1	1	1	0.996842
		481020	1.01074	1.01675	1	1	1.01793	1.01297	0.991184	1	1	1	1	1.00884
		481500	1.01436	1.02	1	1	1.01559	1.0169	0.978763	1	1	1	1	0.997411
		481980	1.01686	1.0111	1	1	1.02278	1.01369	1.00713	1	1	1	1	0.994822
		482520	1.01265	1.01385	1	1	1.0218	1.01285	0.997532	1	1	1	1	0.993685
		483000	1.01576	1.0109	1	1	1.01376	1.01571	1.0067	1	1	1	1	1.00688
		483480	1.00427	1.00996	1	1	1.01902	1.01285	0.992399	1	1	1	1	1.01282
		484020	1.00764	1.00875	1	1	1.01597	1.01888	0.986404	1	1	1	1	1.00044
		484500	1.00753	1.0169	1	1	1.01487	1.01166	1.00615	1	1	1	1	1.00133
		484980	1.01186	1.00959	1	1	1.01069	1.01239	1.01481	1	1	1	1	1.00827
		485520	1.01662	1.00706	1	1	1.00871	1.01276	0.981271	1	1	1	1	1.00625
		486000	1.01009	1.00835	1	1	1.01865	1.0058	0.977784	1	1	1	1	1.00025
		486480	1.00436	1.00597	1	1	1.01054	1.00875	0.988637	1	1	1	1	1.00259
		487020	1.01237	1.00912	1	1	1.01123	1.01047	1.00157	1	1	1	1	0.999242
		487500	1.00685	1.01184	1	1	1.00472	1.01463	0.999295	1	1	1	1	1.00909
		487980	1.00605	1.00785	1	1	1.01381	1.0072	0.961249	1	1	1	1	1.00088
		488520	1.00404	1.00855	1	1	1.00605	1.0117	0.9636	1	1	1	1	1.00208
		489000	1.01222	1.00513	1	1	1.00951	1.00825	0.951454	1	1	1	1	0.997663
		489480	1.0058	1.00382	1	1	1.00598	1.00819	0.953021	1	1	1	1	1.00341
		490020	1.00484	1.00932	1	1	1.00969	1.00739	0.951023	1	1	1	1	1.01137
		490500	1.00453	1.00394	1	1	1.01368	1.00478	0.981976	1	1	1	1	0.999937
		490980	1.00522	1.00164	1	1	1.00742	1.01086	0.986952	1	1	1	1	1.00316
		491520	1.0003	1.00753	1	1	1.00714	1.00929	0.979194	1	1	1	1	1.00328
		492000	1.01019	1.0114	1	1	1.01695	1.0047	1.00161	1	1	1	1	1.00335
		492480	1.00818	1.00805	1	1	1.00915	1.00916	0.93629	1	1	1	1	1.00644
		493020	1.0118	1.00862	1	1	1.01005	1.0047	0.984915	1	1	1	1	0.999305
		493500	1.00165	1.00961	1	1	1.00837	1.01125	0.960426	1	1	1	1	1
		493980	1.00878	1.00877	1	1	1.0035	1.00765	0.908863	1	1	1	1	1.01377
		494520	1.00983	1.00394	1	1	1.01237	1.00287	0.942128	1	1	1	1	1.00234
		495000	1.00641	0.999158	1	1	1.01033	1.0003	0.981898	1	1	1	1	1.00512
		495480	1.00709	1.00575	1	1	1.00961	1.00854	1.00047	1	1	1	1	1.00474
		496020	1.01415	1.00436	1	1	1.0066	1.00776	0.953726	1	1	1	1	1.00392
		496500	1.00063	0.999901	1	1	1.00307	1.00543	0.980644	1	1	1	1	1.00164
		496980	1.0033	1.00159	1	1	1.00046	1.00774	0.941815	1	1	1	1	1.00208
		497520	1.00717	0.995837	1	1	1.00943	1.00248	0.981702	1	1	1	1	1.00474
		498000	1.00878	0.999802	1	1	1.0085	1.00524	0.997101	1	1	1	1	1
		498480	1.01184	1.00171	1	1	1.00441	1.00338	0.971476	1	1	1	1	1
		499020	1.00472	1.00369	1	1	0.99799	1.00519	0.985777	1	1	1	1	1
		499500	1.00797	1.00538	1	1	1.00276	1.00095	0.934096	1	1	1	1	1
		499980	1.01072	1.00292	1	1	1.0084	1.00241	0.955137	1	1	1	1	1
		500520	1.01428	1.00639	1	1	1.00425	1.00575	0.934018	1	1	1	1	1
		501000	1.00615	0.999529	1	1	1.0034	1.00205	0.937231	1	1	1	1	1
		501480	1.00338	0.996259	1	1	1.00188	1.00616	0.985111	1	1	1	1	1
		502020	1.01106	1.00317	1	1	1.00271	0.997521	0.963678	1	1	1	1	1
		502500	1	1	1	1	1	1	1	1	1	1	1	1

## Sheet: Figure 5a Var II
Fig 5a			Asyn kinetics V2	2
	t (s)	0 uM	0 uM	0 uM	1 uM	1 uM	1 uM	5 uM	5 uM	10 uM	10 uM		time (s)	0	1	5	10
	0	0	0	0	0	0	0	0	0	0	0		0	0	0	0	0
	600	0	0	0	0	0	0	0	0	0	0		3283.42	7.57e-05	7.55e-05	7.53e-05	7.52e-05
	1200	0.000405421	0	0.00119031	0.000278564	0	0.000779341	0	0.000568038	0	8.15e-05		6566.83	0.000308033	0.000304193	0.000301687	0.000300969
	1800	-0.000424727	-0.000416028	-0.00040978	-0.000301778	-0.000256861	-0.000273823	-0.000224442	-0.000220904	-0.000108842	-4.07e-05		9850.25	0.000712836	0.000693387	0.000681225	0.000677979
	2400	0.000405421	-0.00160738	0	0.000278564	-0.0010472	0	-0.000897767	0	-0.000326525	0		13133.7	0.001318	0.00125564	0.00121783	0.00120818
	3000	-0.000830148	-0.000416028	0	-0.000603556	-0.000256861	0	-0.000224442	0	-0.000108842	0		16417.1	0.0021651	0.00200919	0.00191726	0.00189456
	3600	-0.000424727	-0.000813146	-0.00040978	-0.000301778	-0.000533481	-0.000273823	-0.000448883	-0.000220904	-0.000181403	-4.07e-05		19700.5	0.003312	0.00297844	0.00278715	0.0027412
	4200	0	-0.00121027	0.000390267	0	-0.000790342	0.000252759	-0.000673325	0.000189346	-0.000253964	4.07e-05		22983.9	0.00483647	0.00419462	0.00383706	0.00375322
	4800	-0.0016603	-0.000813146	0	-0.00120711	-0.000533481	0	-0.000448883	0	-0.000181403	0		26267.3	0.00684071	0.00569658	0.00507852	0.00493686
	5400	-0.000830148	0	0	-0.000603556	0	0	0	0	0	0		29550.8	0.0094571	0.00753183	0.00652511	0.00629944
	6000	0	-0.000416028	0	0	-0.000256861	0	-0.000224442	0	-0.000108842	0		32834.2	0.012855	0.00975758	0.00819252	0.00784936
	6600	-0.000830148	0	0.000390267	-0.000603556	0	0.000252759	0	0.000189346	0	4.07e-05		36117.6	0.0172487	0.0124421	0.0100987	0.00959613
	7200	-0.00123557	0.000397118	0.00119031	-0.000905335	0.000256861	0.000779341	0.000224442	0.000568038	7.26e-05	8.15e-05		39401	0.0229057	0.0156658	0.0122637	0.0115504
	7800	-0.000424727	-0.00242053	-0.00120983	-0.000301778	-0.00156092	-0.000800404	-0.00134665	-0.000599596	-0.000471647	-0.000122205		42684.4	0.0301552	0.0195231	0.0147102	0.0137238
	8400	0.000405421	-0.00160738	-0.000800047	0.000278564	-0.0010472	-0.000526582	-0.000897767	-0.00041025	-0.000326525	-8.15e-05		45967.8	0.0393938	0.0241232	0.0174632	0.0161293
	9000	-0.000830148	-0.00160738	0.000800047	-0.000603556	-0.0010472	0.000526582	-0.000897767	0.000378692	-0.000326525	4.07e-05		49251.3	0.0510882	0.0295914	0.0205501	0.0187808
	9600	-0.0016603	-0.000813146	-0.00040978	-0.00120711	-0.000533481	-0.000273823	-0.000448883	-0.000220904	-0.000181403	-4.07e-05		52534.7	0.065768	0.0360698	0.024001	0.0216933
	10200	-0.00123557	-0.00121027	-0.00040978	-0.000905335	-0.000790342	-0.000273823	-0.000673325	-0.000220904	-0.000253964	-4.07e-05		55818.1	0.0840075	0.0437171	0.0278484	0.0248831
	10800	-0.000424727	-0.000813146	0	-0.000301778	-0.000533481	0	-0.000448883	0	-0.000181403	0		59101.5	0.106388	0.052708	0.0321275	0.0283672
	11400	-0.0016603	-0.00281765	-0.000800047	-0.00120711	-0.00181779	-0.000526582	-0.00157109	-0.00041025	-0.000580488	-8.15e-05		62384.9	0.133439	0.0632304	0.0368757	0.0321638
	12000	-0.0016603	-0.00242053	0.000390267	-0.00120711	-0.00156092	0.000252759	-0.00134665	0.000189346	-0.000471647	4.07e-05		65668.3	0.165558	0.0754813	0.0421329	0.0362922
	12600	-0.0016603	-0.00242053	-0.00120983	-0.00120711	-0.00156092	-0.000800404	-0.00134665	-0.000599596	-0.000471647	-0.000122205		68951.8	0.20292	0.0896603	0.0479408	0.0407721
	13200	-0.000424727	0	-0.000800047	-0.000301778	0	-0.000526582	0	-0.00041025	0	-8.15e-05		72235.2	0.245384	0.105961	0.0543431	0.0456245
	13800	-0.0016603	-0.00160738	-0.00120983	-0.00120711	-0.0010472	-0.000800404	-0.000897767	-0.000599596	-0.000326525	-0.000122205		75518.6	0.292439	0.124558	0.0613847	0.0508705
	14400	-0.0016603	-0.00160738	-0.00120983	-0.00120711	-0.0010472	-0.000800404	-0.000897767	-0.000599596	-0.000326525	-0.000122205		78802	0.343198	0.145594	0.069111	0.056532
	15000	-0.00123557	-0.000813146	-0.00161961	-0.000905335	-0.000533481	-0.00107423	-0.000448883	-0.000788942	-0.000181403	-0.000162939		82085.4	0.396467	0.169166	0.0775679	0.062631
	15600	-0.000424727	-0.00160738	-0.00040978	-0.000301778	-0.0010472	-0.000273823	-0.000897767	-0.000220904	-0.000326525	-4.07e-05		85368.8	0.450863	0.195305	0.0868003	0.0691897
	16200	-0.00123557	-0.00121027	-0.000800047	-0.000905335	-0.000790342	-0.000526582	-0.000673325	-0.00041025	-0.000253964	-8.15e-05		88652.3	0.504977	0.223964	0.0968513	0.07623
	16800	-0.00123557	-0.000813146	0	-0.000905335	-0.000533481	0	-0.000448883	0	-0.000181403	0		91935.7	0.557524	0.255012	0.107761	0.0837733
	17400	0.000405421	-0.000813146	-0.00040978	0.000278564	-0.000533481	-0.000273823	-0.000448883	-0.000220904	-0.000181403	-4.07e-05		95219.1	0.607449	0.28822	0.119567	0.0918401
	18000	-0.000830148	-0.00160738	-0.000800047	-0.000603556	-0.0010472	-0.000526582	-0.000897767	-0.00041025	-0.000326525	-8.15e-05		98502.5	0.653989	0.323276	0.132299	0.10045
	18600	-0.000424727	-0.000416028	-0.00040978	-0.000301778	-0.000256861	-0.000273823	-0.000224442	-0.000220904	-0.000108842	-4.07e-05		101786	0.696673	0.359788	0.145981	0.109621
	19200	-0.00123557	-0.00121027	-0.00040978	-0.000905335	-0.000790342	-0.000273823	-0.000673325	-0.000220904	-0.000253964	-4.07e-05		105069	0.735293	0.397309	0.16063	0.119368
	19800	0	0	-0.00161961	0	0	-0.00107423	0	-0.000788942	0	-0.000162939		108353	0.769845	0.435359	0.176253	0.129706
	20400	-0.000424727	0.000397118	0.000800047	-0.000301778	0.000256861	0.000526582	0.000224442	0.000378692	7.26e-05	4.07e-05		111636	0.800481	0.473451	0.192845	0.140645
	21000	0.000405421	-0.00160738	-0.00040978	0.000278564	-0.0010472	-0.000273823	-0.000897767	-0.000220904	-0.000326525	-4.07e-05		114920	0.827447	0.511121	0.210389	0.152192
	21600	-0.00123557	-0.00121027	-0.000800047	-0.000905335	-0.000790342	-0.000526582	-0.000673325	-0.00041025	-0.000253964	-8.15e-05		118203	0.851047	0.547947	0.228858	0.164351
	22200	-0.000424727	-0.00121027	0	-0.000301778	-0.000790342	0	-0.000673325	0	-0.000253964	0		121486	0.871608	0.583566	0.24821	0.177123
	22800	-0.000424727	-0.000813146	-0.00040978	-0.000301778	-0.000533481	-0.000273823	-0.000448883	-0.000220904	-0.000181403	-4.07e-05		124770	0.889457	0.617683	0.26839	0.190501
	23400	-0.00206572	-0.000813146	-0.00040978	-0.00148568	-0.000533481	-0.000273823	-0.000448883	-0.000220904	-0.000181403	-4.07e-05		128053	0.904909	0.650077	0.28933	0.204477
	24000	-0.000830148	-0.000813146	0	-0.000603556	-0.000533481	0	-0.000448883	0	-0.000181403	0		131337	0.918258	0.680592	0.310951	0.219037
	24600	-0.00206572	-0.00160738	-0.000800047	-0.00148568	-0.0010472	-0.000526582	-0.000897767	-0.00041025	-0.000326525	-8.15e-05		134620	0.92977	0.709141	0.333163	0.23416
	25200	-0.00123557	-0.00121027	-0.000800047	-0.000905335	-0.000790342	-0.000526582	-0.000673325	-0.00041025	-0.000253964	-8.15e-05		137904	0.939686	0.735688	0.355866	0.249823
	25800	0	-0.00121027	-0.00040978	0	-0.000790342	-0.000273823	-0.000673325	-0.000220904	-0.000253964	-4.07e-05		141187	0.948218	0.760244	0.378955	0.265995
	26400	-0.000424727	-0.00160738	-0.00120983	-0.000301778	-0.0010472	-0.000800404	-0.000897767	-0.000599596	-0.000326525	-0.000122205		144470	0.955555	0.782855	0.40232	0.282642
	27000	-0.0016603	-0.00202341	0	-0.00120711	-0.00130406	0	-0.00112221	0	-0.000399086	0		147754	0.961858	0.803594	0.425845	0.299725
	27600	-0.000424727	-0.00160738	-0.000800047	-0.000301778	-0.0010472	-0.000526582	-0.000897767	-0.00041025	-0.000326525	-8.15e-05		151037	0.967273	0.822553	0.44942	0.317201
	28200	-0.000830148	-0.00121027	0.000390267	-0.000603556	-0.000790342	0.000252759	-0.000673325	0.000189346	-0.000253964	4.07e-05		154321	0.971922	0.839835	0.472932	0.335021
	28800	-0.00206572	0.000397118	-0.00120983	-0.00148568	0.000256861	-0.000800404	0.000224442	-0.000599596	7.26e-05	-0.000122205		157604	0.975913	0.855551	0.496275	0.353136
	29400	-0.00206572	0.000397118	-0.00040978	-0.00148568	0.000256861	-0.000273823	0.000224442	-0.000220904	7.26e-05	-4.07e-05		160887	0.979338	0.869813	0.519349	0.371492
	30000	-0.000830148	-0.000813146	-0.000800047	-0.000603556	-0.000533481	-0.000526582	-0.000448883	-0.00041025	-0.000181403	-8.15e-05		164171	0.982276	0.882735	0.542061	0.390036
	30600	0	-0.00121027	-0.000800047	0	-0.000790342	-0.000526582	-0.000673325	-0.00041025	-0.000253964	-8.15e-05		167454	0.984798	0.894425	0.564329	0.408709
	31200	-0.000830148	-0.00121027	-0.00040978	-0.000603556	-0.000790342	-0.000273823	-0.000673325	-0.000220904	-0.000253964	-4.07e-05		170738	0.986961	0.904988	0.586077	0.427457
	31800	-0.0016603	-0.00121027	-0.000800047	-0.00120711	-0.000790342	-0.000526582	-0.000673325	-0.00041025	-0.000253964	-8.15e-05		174021	0.988816	0.914524	0.607243	0.446224
	32400	-0.0016603	-0.00121027	0.000390267	-0.00120711	-0.000790342	0.000252759	-0.000673325	0.000189346	-0.000253964	4.07e-05		177305	0.990408	0.923124	0.627773	0.464953
	33000	-0.000424727	-0.00121027	-0.00040978	-0.000301778	-0.000790342	-0.000273823	-0.000673325	-0.000220904	-0.000253964	-4.07e-05		180588	0.991773	0.930875	0.647625	0.483592
	33600	-0.000424727	-0.00160738	-0.000800047	-0.000301778	-0.0010472	-0.000526582	-0.000897767	-0.00041025	-0.000326525	-8.15e-05		183871	0.992944	0.937857	0.666764	0.50209
	34200	-0.000830148	-0.00202341	-0.00040978	-0.000603556	-0.00130406	-0.000273823	-0.00112221	-0.000220904	-0.000399086	-4.07e-05		187155	0.993949	0.944143	0.685167	0.520398
	34800	-0.000424727	-0.00160738	0	-0.000301778	-0.0010472	0	-0.000897767	0	-0.000326525	0		190438	0.99481	0.9498	0.702817	0.538472
	35400	-0.00206572	-0.00242053	-0.000800047	-0.00148568	-0.00156092	-0.000526582	-0.00134665	-0.00041025	-0.000471647	-8.15e-05		193722	0.995549	0.954889	0.719707	0.556269
	36000	-0.00247114	-0.00160738	-0.00040978	-0.00178746	-0.0010472	-0.000273823	-0.000897767	-0.000220904	-0.000326525	-4.07e-05		197005	0.996182	0.959466	0.735835	0.573753
	36600	-0.000830148	-0.00121027	0	-0.000603556	-0.000790342	0	-0.000673325	0	-0.000253964	0		200288	0.996726	0.963581	0.751205	0.590888
	37200	0	-0.00160738	0.000390267	0	-0.0010472	0.000252759	-0.000897767	0.000189346	-0.000326525	4.07e-05		203572	0.997192	0.967281	0.765828	0.607647
	37800	-0.00247114	-0.00121027	-0.000800047	-0.00178746	-0.000790342	-0.000526582	-0.000673325	-0.00041025	-0.000253964	-8.15e-05		206855	0.997592	0.970607	0.779717	0.624002
	38400	-0.000424727	-0.00160738	-0.00120983	-0.000301778	-0.0010472	-0.000800404	-0.000897767	-0.000599596	-0.000326525	-0.000122205		210139	0.997935	0.973596	0.79289	0.639932
	39000	-0.0016603	-0.00121027	0	-0.00120711	-0.000790342	0	-0.000673325	0	-0.000253964	0		213422	0.998229	0.976281	0.805366	0.65542
	39600	-0.00206572	-0.000813146	-0.00120983	-0.00148568	-0.000533481	-0.000800404	-0.000448883	-0.000599596	-0.000181403	-0.000122205		216706	0.998481	0.978695	0.817169	0.670451
	40200	-0.00123557	-0.00160738	0	-0.000905335	-0.0010472	0	-0.000897767	0	-0.000326525	0		219989	0.998697	0.980863	0.828323	0.685015
	40800	-0.00206572	-0.00121027	-0.000800047	-0.00148568	-0.000790342	-0.000526582	-0.000673325	-0.00041025	-0.000253964	-8.15e-05		223272	0.998883	0.982811	0.838852	0.699103
	41400	-0.000830148	-0.00160738	-0.00120983	-0.000603556	-0.0010472	-0.000800404	-0.000897767	-0.000599596	-0.000326525	-0.000122205		226556	0.999042	0.984561	0.848783	0.712713
	42000	-0.0016603	-0.000813146	-0.000800047	-0.00120711	-0.000533481	-0.000526582	-0.000448883	-0.00041025	-0.000181403	-8.15e-05		229839	0.999178	0.986133	0.858142	0.725842
	42600	-0.00123557	-0.00121027	-0.00040978	-0.000905335	-0.000790342	-0.000273823	-0.000673325	-0.000220904	-0.000253964	-4.07e-05		233123	0.999295	0.987545	0.866956	0.73849
	43200	-0.00123557	-0.00202341	-0.00040978	-0.000905335	-0.00130406	-0.000273823	-0.00112221	-0.000220904	-0.000399086	-4.07e-05		236406	0.999395	0.988813	0.875252	0.750662
	43800	-0.00123557	-0.00160738	0	-0.000905335	-0.0010472	0	-0.000897767	0	-0.000326525	0		239689	0.999482	0.989953	0.883054	0.762362
	44400	-0.0016603	-0.00202341	-0.00120983	-0.00120711	-0.00130406	-0.000800404	-0.00112221	-0.000599596	-0.000399086	-0.000122205		242973	0.999555	0.990976	0.890388	0.773597
	45000	-0.00247114	-0.00121027	-0.00120983	-0.00178746	-0.000790342	-0.000800404	-0.000673325	-0.000599596	-0.000253964	-0.000122205		246256	0.999619	0.991895	0.89728	0.784375
	45600	-0.00123557	-0.00202341	-0.00040978	-0.000905335	-0.00130406	-0.000273823	-0.00112221	-0.000220904	-0.000399086	-4.07e-05		249540	0.999673	0.992721	0.903753	0.794705
	46200	-0.00206572	-0.00202341	-0.000800047	-0.00148568	-0.00130406	-0.000526582	-0.00112221	-0.00041025	-0.000399086	-8.15e-05		252823	0.99972	0.993462	0.90983	0.804598
	46800	-0.0016603	-0.00121027	-0.000800047	-0.00120711	-0.000790342	-0.000526582	-0.000673325	-0.00041025	-0.000253964	-8.15e-05		256107	0.999759	0.994128	0.915533	0.814065
	47400	-0.000830148	-0.00121027	0.000390267	-0.000603556	-0.000790342	0.000252759	-0.000673325	0.000189346	-0.000253964	4.07e-05		259390	0.999794	0.994726	0.920885	0.823118
	48000	-0.0016603	-0.000813146	-0.00040978	-0.00120711	-0.000533481	-0.000273823	-0.000448883	-0.000220904	-0.000181403	-4.07e-05		262673	0.999823	0.995264	0.925904	0.83177
	48600	-0.00206572	-0.00160738	0	-0.00148568	-0.0010472	0	-0.000897767	0	-0.000326525	0		265957	0.999848	0.995746	0.930611	0.840032
	49200	-0.00123557	-0.00160738	-0.000800047	-0.000905335	-0.0010472	-0.000526582	-0.000897767	-0.00041025	-0.000326525	-8.15e-05		269240	0.99987	0.99618	0.935024	0.84792
	49800	-0.00123557	-0.00121027	-0.00241965	-0.000905335	-0.000790342	-0.00160081	-0.000673325	-0.00119919	-0.000253964	-0.000244409		272524	0.999888	0.996569	0.939161	0.855444
	50400	-0.000424727	-0.00242053	0	-0.000301778	-0.00156092	0	-0.00134665	0	-0.000471647	0		275807	0.999904	0.996918	0.943038	0.86262
	51000	-0.00123557	-0.00160738	-0.000800047	-0.000905335	-0.0010472	-0.000526582	-0.000897767	-0.00041025	-0.000326525	-8.15e-05		279090	0.999918	0.997232	0.94667	0.86946
	51600	-0.00206572	-0.00121027	0	-0.00148568	-0.000790342	0	-0.000673325	0	-0.000253964	0		282374	0.99993	0.997514	0.950074	0.875977
	52200	-0.0016603	-0.00160738	0	-0.00120711	-0.0010472	0	-0.000897767	0	-0.000326525	0		285657	0.99994	0.997768	0.953262	0.882184
	52800	-0.00123557	-0.000813146	-0.00040978	-0.000905335	-0.000533481	-0.000273823	-0.000448883	-0.000220904	-0.000181403	-4.07e-05		288941	0.999948	0.997995	0.956249	0.888094
	53400	-0.0016603	-0.00160738	-0.00200987	-0.00120711	-0.0010472	-0.00132699	-0.000897767	-0.00100985	-0.000326525	-0.000203674		292224	0.999956	0.998199	0.959046	0.89372
	54000	-6.44e-06	-6.3e-06	-6.5e-06	-7.74e-06	-6.59e-06	-7.02e-06	-1.25e-05	-1.05e-05	-1.21e-05	-1.36e-05		295508	0.999962	0.998383	0.961665	0.899073
	54600	0.018392	0.0167294	0.0151163	0.0140598	0.0106038	0.0101876	0.00739411	0.00560675	0.00285407	0.000678914		298791	0.999967	0.998548	0.964118	0.904165
	55200	0.0455101	0.0431598	0.0405942	0.0308355	0.0256729	0.0237664	0.0158356	0.0126652	0.00661515	0.00196885		302074	0.999972	0.998696	0.966415	0.909008
	55800	0.0688572	0.0661044	0.0664169	0.0443537	0.0393129	0.0362639	0.0227684	0.018072	0.00960225	0.00320448		305358	0.999976	0.998828	0.968566	0.913613
	56400	0.0870046	0.0831427	0.0845253	0.0554034	0.0516818	0.0460162	0.0284168	0.0227426	0.012033	0.00414138		308641	0.999979	0.998948	0.970579	0.917991
	57000	0.101387	0.0968905	0.0983407	0.0639228	0.0605139	0.0536622	0.0334293	0.0267504	0.0138108	0.00471167		311925	0.999982	0.999055	0.972464	0.922153
	57600	0.113209	0.108319	0.109841	0.070825	0.0679694	0.0594616	0.0377436	0.0304847	0.0153104	0.005377		315208	0.999985	0.999151	0.974229	0.926108
	58200	0.123641	0.118593	0.120579	0.076729	0.0744766	0.0648398	0.0413471	0.0339666	0.016302	0.00575719		318491	0.999987	0.999238	0.975881	0.929865
	58800	0.132856	0.12779	0.130147	0.0820759	0.0809047	0.0703864	0.0449881	0.0372907	0.0176202	0.00630032		321775	0.999989	0.999315	0.977427	0.933436
	59400	0.141151	0.136237	0.138278	0.087152	0.0867071	0.0750976	0.0473697	0.0396785	0.0185877	0.00661262		325058	0.99999	0.999385	0.978875	0.936827
	60000	0.149118	0.143114	0.14637	0.0919031	0.0919563	0.0797666	0.0500505	0.0422873	0.0195552	0.00696566		328342	0.999992	0.999448	0.980229	0.940048
	60600	0.15489	0.149676	0.152867	0.0958958	0.0964415	0.0836212	0.052482	0.0446541	0.0204622	0.00733227		331625	0.999993	0.999504	0.981498	0.943107
	61200	0.161731	0.155336	0.159313	0.0995249	0.100084	0.0868088	0.05429	0.0468106	0.0210548	0.00750879		334909	0.999994	0.999555	0.982684	0.946012
	61800	0.167555	0.16157	0.16481	0.103324	0.104681	0.089877	0.0568212	0.0486304	0.0219497	0.00782109		338192	0.999995	0.9996	0.983795	0.948771
	62400	0.172754	0.166247	0.170046	0.10628	0.107987	0.0933595	0.0584795	0.0503135	0.0225786	0.00799761		341475	0.999996	0.999641	0.984835	0.951389
	63000	0.177285	0.171271	0.175269	0.109151	0.111181	0.0963645	0.0600382	0.051723	0.023147	0.00830991		344759	0.999996	0.999677	0.985808	0.953876
	63600	0.18188	0.175432	0.179913	0.112238	0.114244	0.098871	0.0615344	0.0533009	0.0238	0.00859506		348042	0.999997	0.99971	0.986719	0.956236
	64200	0.186416	0.179176	0.183972	0.114861	0.117425	0.101778	0.0629933	0.0547526	0.0241991	0.00892093		351326	0.999997	0.99974	0.987571	0.958476
	64800	0.190348	0.183708	0.187926	0.117895	0.119691	0.10373	0.0645145	0.0559728	0.0246587	0.00898883		354609	0.999998	0.999766	0.988369	0.960603
	65400	0.194506	0.18795	0.191816	0.120061	0.122681	0.105864	0.0661729	0.0571825	0.0253238	0.00924681		357892	0.999998	0.99979	0.989115	0.962621
	66000	0.198129	0.190951	0.196239	0.1227	0.125519	0.108469	0.0672078	0.0586237	0.025602	0.0093147		361176	0.999998	0.999811	0.989814	0.964537
	66600	0.201629	0.195004	0.200402	0.124913	0.127779	0.111003	0.0687166	0.0597703	0.0259043	0.00949122		364459	0.999998	0.999831	0.990468	0.966355
	67200	0.205523	0.198004	0.203635	0.127296	0.129728	0.11266	0.0697515	0.0609274	0.0266904	0.00955911		367743	0.999999	0.999848	0.99108	0.96808
	67800	0.208702	0.202253	0.20716	0.129796	0.132191	0.114865	0.0710109	0.0623685	0.0272588	0.00983068		371026	0.999999	0.999863	0.991652	0.969718
	68400	0.212235	0.205392	0.212214	0.131769	0.135234	0.117456	0.0722079	0.063757	0.0275853	0.00999362		374310	0.999999	0.999877	0.992188	0.971271
	69000	0.215272	0.208745	0.215304	0.133866	0.137473	0.118916	0.0736792	0.0647774	0.0277788	0.0101294		377593	0.999999	0.99989	0.99269	0.972745
	69600	0.21979	0.211658	0.219792	0.135955	0.13935	0.120749	0.0746518	0.0660082	0.0282504	0.0102109		380876	0.999999	0.999901	0.993159	0.974144
	70200	0.222447	0.215887	0.223551	0.13727	0.14215	0.123438	0.075799	0.0671337	0.0288188	0.0103195		384160	0.999999	0.999911	0.993598	0.975472
	70800	0.226289	0.218194	0.226966	0.139986	0.144046	0.124849	0.0769212	0.0681436	0.0290728	0.0103602		387443	0.999999	0.99992	0.994009	0.976731
	71400	0.229842	0.22226	0.23161	0.14196	0.146082	0.127166	0.0779311	0.0691219	0.0292905	0.0105232		390727	1	0.999928	0.994394	0.977926
	72000	0.233973	0.226477	0.236079	0.144142	0.148176	0.128788	0.0791656	0.0704788	0.0296896	0.0106861		394010	1	0.999936	0.994754	0.979059
	72600	0.237763	0.230133	0.240651	0.146424	0.150988	0.130501	0.0800384	0.0718148	0.0300282	0.0109034		397293	1	0.999942	0.995091	0.980135
	73200	0.242731	0.235113	0.245888	0.148103	0.152793	0.132699	0.0810609	0.073056	0.0303668	0.0109169		400577	1	0.999948	0.995406	0.981156
	73800	0.247403	0.239595	0.251332	0.150053	0.155263	0.134615	0.0823327	0.0736556	0.0308022	0.0110391		403860	1	0.999953	0.995701	0.982124
	74400	0.252211	0.244871	0.257713	0.152189	0.157476	0.136595	0.0833427	0.0751389	0.0312012	0.0111614		407144	1	0.999958	0.995977	0.983042
	75000	0.257867	0.250846	0.264874	0.154209	0.159886	0.138702	0.0846893	0.0764012	0.0316003	0.0112836		410427	1	0.999962	0.996235	0.983913
	75600	0.26353	0.257206	0.271749	0.156097	0.163192	0.14071	0.0859736	0.0778633	0.0320841	0.0112564		413711	1	0.999966	0.996477	0.98474
	76200	0.270416	0.263025	0.278982	0.157667	0.165478	0.142388	0.087046	0.0787049	0.0321445	0.0114872		416994	1	0.99997	0.996703	0.985524
	76800	0.278389	0.270381	0.28829	0.159525	0.167612	0.14422	0.0875697	0.0798094	0.0325799	0.011528		420277	1	0.999973	0.996915	0.986268
	77400	0.285404	0.277062	0.296531	0.162155	0.170187	0.146102	0.0885921	0.0810507	0.0329911	0.0117452		423561	1	0.999976	0.997113	0.986974
	78000	0.293409	0.287116	0.306145	0.164771	0.173144	0.148875	0.0908241	0.0828074	0.0330878	0.0116909		426844	1	0.999978	0.997298	0.987644
	78600	0.302412	0.295349	0.316727	0.166148	0.176174	0.150251	0.090874	0.0834806	0.0336804	0.0120304		430128	1	0.99998	0.997472	0.988279
	79200	0.311891	0.303953	0.327479	0.168075	0.178545	0.152547	0.0917343	0.0844904	0.0340795	0.0118674		433411	1	0.999982	0.997634	0.988881
	79800	0.321788	0.315444	0.339317	0.17011	0.181304	0.154668	0.0930311	0.0859631	0.0343939	0.0120983		436694	1	0.999984	0.997786	0.989453
	80400	0.333649	0.324811	0.350525	0.172045	0.184551	0.156992	0.0938291	0.0872675	0.03466	0.0121933		439978	1	0.999986	0.997928	0.989995
	81000	0.343501	0.336031	0.363	0.174838	0.187759	0.159084	0.0949264	0.0882563	0.0349986	0.0124513		443261	1	0.999987	0.998061	0.99051
	81600	0.355168	0.347422	0.374227	0.17654	0.191164	0.161956	0.096061	0.0895607	0.0355549	0.0124649		446545	1	0.999988	0.998186	0.990998
	82200	0.365767	0.359014	0.387418	0.178629	0.194839	0.164209	0.0971084	0.0906337	0.0356638	0.0124241		449828	1	0.99999	0.998302	0.99146
	82800	0.378026	0.371457	0.400687	0.181485	0.199087	0.167074	0.0977818	0.0919275	0.0360628	0.0126685		453112	1	0.999991	0.998411	0.9919
	83400	0.390427	0.383263	0.412655	0.183628	0.203026	0.169524	0.0994027	0.0931373	0.0364377	0.0127636		456395	1	0.999992	0.998513	0.992316
	84000	0.402963	0.395277	0.427219	0.185841	0.206786	0.172628	0.100051	0.0942839	0.0367401	0.0126957		459678	1	0.999992	0.998609	0.992711
	84600	0.415968	0.40726	0.440208	0.187992	0.212134	0.176159	0.100974	0.0960406	0.0376713	0.013008		462962	1	0.999993	0.998698	0.993086
	85200	0.428678	0.419842	0.451552	0.190554	0.216863	0.17922	0.101847	0.0972187	0.0376834	0.013103		466245	1	0.999994	0.998782	0.993441
	85800	0.441825	0.43202	0.464782	0.193548	0.221724	0.183096	0.103418	0.0982917	0.0382276	0.0131845		469529	1	0.999995	0.99886	0.993779
	86400	0.453891	0.443726	0.476997	0.196241	0.227968	0.187014	0.104278	0.0997433	0.0383727	0.0131845		472812	1	0.999995	0.998933	0.994099
	87000	0.467264	0.457751	0.491723	0.20069	0.235509	0.190988	0.106734	0.102226	0.0386146	0.0133339		476095	1	0.999996	0.999002	0.994402
	87600	0.478088	0.469091	0.503034	0.203236	0.240916	0.19433	0.106572	0.102878	0.0394732	0.0136054		479379	1	0.999996	0.999066	0.99469
	88200	0.491068	0.481673	0.516486	0.206378	0.247364	0.199202	0.107595	0.103804	0.0401384	0.0136598		482662	1	0.999996	0.999126	0.994963
	88800	0.502091	0.494948	0.527881	0.210649	0.254516	0.204342	0.110213	0.106707	0.0401384	0.0134968		485946	1	0.999997	0.999182	0.995222
	89400	0.513302	0.508916	0.540246	0.213775	0.261682	0.209748	0.110837	0.107927	0.0403802	0.0136054		489229	1	0.999997	0.999234	0.995468
	90000	0.525741	0.517735	0.551824	0.216499	0.268999	0.213209	0.110774	0.108885	0.0414807	0.0139449		492513	1	0.999997	0.999284	0.995701
	90600	0.539178	0.530461	0.563396	0.220654	0.277002	0.219571	0.112346	0.110305	0.0416621	0.0139856		495796	1	0.999998	0.99933	0.995922
	91200	0.549841	0.542741	0.574349	0.223471	0.285584	0.225138	0.113293	0.111925	0.0423273	0.0140399		499079	1	0.999998	0.999373	0.996132
	91800	0.561225	0.553457	0.585387	0.228268	0.29352	0.231324	0.11459	0.11324	0.0430408	0.0143115		502363	1	0.999998	0.999413	0.996331
	92400	0.573948	0.562931	0.594968	0.232493	0.302273	0.236906	0.11545	0.114975	0.0436938	0.014393		505646	1	0.999998	0.999451	0.996519
	93000	0.583652	0.57497	0.604152	0.237221	0.310446	0.243744	0.116859	0.115975	0.044226	0.0144201		508930	1	0.999999	0.999486	0.996698
	93600	0.593826	0.58399	0.614865	0.240935	0.320839	0.250758	0.11843	0.118625	0.0447339	0.0146645		512213	1	0.999999	0.999519	0.996868
	94200	0.604753	0.594183	0.625812	0.246251	0.329513	0.25773	0.119216	0.119604	0.045133	0.0147053		515496	1	0.999999	0.99955	0.997029
	94800	0.614483	0.606626	0.634262	0.251265	0.338503	0.265503	0.120001	0.121182	0.0459311	0.014909		518780	1	0.999999	0.999579	0.997182
	95400	0.623898	0.616926	0.645631	0.25713	0.349068	0.273163	0.123281	0.124327	0.0461367	0.0151398		522063	1	0.999999	0.999606	0.997327
	96000	0.634008	0.625902	0.653645	0.261023	0.35653	0.280696	0.122857	0.125358	0.0473945	0.0152891		525347	1	0.999999	0.999631	0.997464
	96600	0.643056	0.634916	0.660409	0.266517	0.368339	0.288609	0.123929	0.126893	0.0482894	0.0153163		528630	1	0.999999	0.999655	0.997595
	97200	0.654594	0.646105	0.672696	0.272962	0.378745	0.297491	0.125338	0.128682	0.048894	0.0154657		531914	1	0.999999	0.999677	0.997719
	97800	0.658307	0.654621	0.676352	0.278959	0.385015	0.304659	0.12651	0.130396	0.0497769	0.0157237		535197	1	0.999999	0.999698	0.997836
	98400	0.668031	0.660647	0.684873	0.284244	0.396291	0.313183	0.128069	0.1331	0.0505267	0.016036		538480	1	0.999999	0.999717	0.997947
	99000	0.678051	0.669837	0.693498	0.290651	0.404886	0.320492	0.12878	0.134331	0.0516151	0.0161989		541764	1	0.999999	0.999735	0.998053
	99600	0.687124	0.677212	0.702532	0.297522	0.414686	0.32898	0.130126	0.136887	0.0522681	0.0163211		545047	1	1	0.999752	0.998153
	100200	0.695117	0.685627	0.708698	0.303047	0.424249	0.338754	0.131623	0.138559	0.0531389	0.016647		548331	1	1	0.999768	0.998248
	100800	0.703573	0.693797	0.714182	0.309942	0.435926	0.346779	0.13368	0.140926	0.0539733	0.0168507		551614	1	1	0.999783	0.998338
	101400	0.711031	0.700951	0.71934	0.317819	0.442315	0.354916	0.134665	0.143146	0.0548924	0.0171086		554897	1	1	0.999797	0.998424
	102000	0.717904	0.707003	0.727086	0.323901	0.453459	0.363636	0.136274	0.145449	0.056126	0.0171901		558181	1	1	0.99981	0.998505
	102600	0.724867	0.715374	0.736876	0.330718	0.46345	0.372855	0.137982	0.147932	0.0569846	0.0175839		561464	1	1	0.999822	0.998581
	103200	0.733304	0.722805	0.743159	0.338634	0.47078	0.381491	0.138954	0.149825	0.0581093	0.0177468		564748	1	1	0.999834	0.998654
	103800	0.73979	0.728119	0.745754	0.346016	0.480265	0.390274	0.139815	0.152666	0.0592703	0.0180727		568031	1	1	0.999844	0.998724
	104400	0.746496	0.733969	0.753449	0.352964	0.490131	0.398433	0.141959	0.155422	0.0602982	0.0184122		571315	1	1	0.999854	0.998789
	105000	0.751914	0.742472	0.760623	0.361755	0.497869	0.406641	0.143368	0.157967	0.0612657	0.0187245		574598	1	1	0.999864	0.998852
	105600	0.760132	0.745378	0.765417	0.367643	0.507979	0.414996	0.144777	0.160544	0.0628137	0.0190368		577881	1	1	0.999872	0.998911
	106200	0.765133	0.755722	0.770471	0.375373	0.516456	0.424221	0.146049	0.163006	0.063757	0.0194848		581165	1	1	0.999881	0.998967
	106800	0.769656	0.76038	0.773697	0.383042	0.523318	0.43358	0.147259	0.166172	0.0649663	0.0197428		584448	1	1	0.999888	0.99902
	107400	0.777578	0.766324	0.781021	0.391731	0.533501	0.44235	0.150077	0.169465	0.0670827	0.0203267		587732	1	1	0.999895	0.99907
	108000	0.780757	0.770195	0.786069	0.397341	0.540607	0.450284	0.151112	0.172389	0.0677962	0.0207612		591015	1	1	0.999902	0.999118
	108600	0.785037	0.775597	0.790433	0.406224	0.548543	0.458702	0.152969	0.174935	0.069199	0.0210735		594298	1	1	0.999908	0.999163
	109200	0.794188	0.781119	0.794843	0.412538	0.557297	0.465526	0.154952	0.178091	0.0709768	0.0213179		597582	1	1	0.999914	0.999206
	109800	0.797746	0.784396	0.800314	0.420973	0.56408	0.474843	0.15676	0.180847	0.0727304	0.0220647		600865	1	1	0.99992	0.999247
	110400	0.803944	0.790958	0.803123	0.428378	0.572478	0.482742	0.158481	0.184823	0.0742541	0.0224313		604149	1	1	0.999925	0.999286
	111000	0.807637	0.794595	0.807813	0.435675	0.579459	0.491027	0.160064	0.188178	0.0759351	0.0229745		607432	1	1	0.99993	0.999323
	111600	0.812046	0.80054	0.812464	0.443738	0.587369	0.497416	0.161798	0.191692	0.0775436	0.0236805		610716	1	1	0.999934	0.999358
	112200	0.816724	0.802494	0.817758	0.450431	0.593362	0.506165	0.16383	0.195395	0.0791157	0.02402		613999	1	1	0.999939	0.999391
	112800	0.820817	0.807543	0.822559	0.457558	0.602333	0.515643	0.165887	0.199118	0.0808209	0.0249976		617282	1	1	0.999942	0.999422
	113400	0.826139	0.813852	0.823879	0.464421	0.607839	0.521786	0.16797	0.203147	0.0827317	0.0254321		620566	1	1	0.999946	0.999452
	114000	0.830875	0.815863	0.830618	0.472554	0.615591	0.529018	0.169404	0.206535	0.084449	0.0261789		623849	1	1	0.99995	0.99948
	114600	0.834048	0.819614	0.833981	0.477924	0.620339	0.535829	0.172035	0.210679	0.0866742	0.0267628		627133	1	1	0.999953	0.999507
	115200	0.840419	0.824682	0.834898	0.486397	0.627512	0.543222	0.174653	0.216233	0.0900845	0.0277812		630416	1	1	0.999956	0.999532
	115800	0.841184	0.828401	0.837135	0.491612	0.634065	0.550208	0.176137	0.219063	0.0906166	0.0282564		633699	1	1	0.999959	0.999556
	116400	0.844157	0.829422	0.841448	0.500132	0.640862	0.556906	0.178082	0.223039	0.0931926	0.029234		636983	1	1	0.999961	0.999579
	117000	0.848688	0.839249	0.846163	0.50674	0.649747	0.565872	0.181025	0.22852	0.0956838	0.0300352		640266	1	1	0.999964	0.999601
	117600	0.851062	0.836942	0.849285	0.51115	0.652651	0.571117	0.183419	0.232338	0.098296	0.0307277		643550	1	1	0.999966	0.999621
	118200	0.855625	0.843094	0.85218	0.519492	0.659178	0.575947	0.185302	0.237082	0.10005	0.0318818		646833	1	1	0.999968	0.999641
	118800	0.861172	0.847053	0.857689	0.52651	0.668096	0.585496	0.18797	0.242237	0.102964	0.032873		650117	1	1	0.99997	0.999659
	119400	0.864287	0.848856	0.860369	0.532368	0.669604	0.591485	0.190638	0.24594	0.105661	0.0338235		653400	1	1	0.999972	0.999677
	120000	0.865175	0.85311	0.865267	0.53708	0.678851	0.59654	0.194042	0.251841	0.107947	0.0350863
	120600	0.869255	0.85792	0.8682	0.544423	0.682157	0.60314	0.195888	0.256932	0.11097	0.0363219
	121200	0.871301	0.860832	0.870308	0.550041	0.686287	0.608743	0.198656	0.262739	0.113872	0.037381
	121800	0.876572	0.860132	0.875459	0.558862	0.693854	0.615715	0.201125	0.268356	0.117174	0.0389289
	122400	0.878271	0.865654	0.880084	0.561926	0.69664	0.622623	0.203855	0.272963	0.119423	0.0400288
	123000	0.8845	0.872115	0.881073	0.571227	0.703707	0.631126	0.209342	0.281126	0.121225	0.0413187
	123600	0.885729	0.874227	0.885496	0.5757	0.706487	0.633015	0.21019	0.284871	0.125603	0.0430567
	124200	0.887145	0.873382	0.885288	0.581743	0.713843	0.639614	0.213569	0.290531	0.130005	0.0446182
	124800	0.892641	0.877707	0.886901	0.585218	0.717532	0.6458	0.216736	0.297021	0.13431	0.0467229
	125400	0.894217	0.876622	0.888104	0.591245	0.719007	0.649774	0.218482	0.30206	0.136475	0.0480128
	126000	0.895993	0.879837	0.893939	0.596701	0.723907	0.655377	0.221736	0.307645	0.13916	0.0496422
	126600	0.899636	0.881949	0.895396	0.601173	0.728939	0.658255	0.224379	0.313	0.143211	0.0515024
	127200	0.900479	0.886141	0.896657	0.605228	0.730592	0.664989	0.228594	0.319837	0.146972	0.0535256
	127800	0.901714	0.887843	0.898765	0.611542	0.739444	0.669391	0.231736	0.326906	0.151798	0.0558475
	128400	0.904797	0.89194	0.90151	0.616734	0.740821	0.675871	0.234754	0.332166	0.154906	0.0573004
	129000	0.907969	0.896352	0.907526	0.623543	0.747881	0.683756	0.240751	0.341612	0.158002	0.0594729
	129600	0.907345	0.894625	0.904378	0.626994	0.749396	0.685202	0.241861	0.344189	0.162996	0.0619034
	130200	0.91315	0.894902	0.907221	0.632279	0.753499	0.689239	0.245028	0.350711	0.166975	0.0645783
	130800	0.912809	0.897594	0.909022	0.636976	0.754474	0.694154	0.247696	0.357854	0.171341	0.0669138
	131400	0.915685	0.902851	0.908925	0.641224	0.75724	0.698957	0.251961	0.363282	0.17584	0.0699689
	132000	0.919096	0.904641	0.91448	0.645418	0.762489	0.703773	0.255951	0.370466	0.180036	0.0724809
	132600	0.919611	0.906904	0.914336	0.649403	0.765209	0.708716	0.259193	0.376673	0.184922	0.0749929
	133200	0.921599	0.907528	0.916756	0.654859	0.771018	0.711433	0.262335	0.382384	0.18982	0.0779258
	133800	0.923684	0.913466	0.92019	0.66036	0.771729	0.715119	0.267347	0.389075	0.1945	0.0814697
	134400	0.924926	0.917065	0.919982	0.664477	0.7796	0.72174	0.271475	0.397416	0.201006	0.0851902
	135000	0.924283	0.913958	0.92099	0.669414	0.778724	0.72306	0.274193	0.403276	0.205674	0.0875392
	135600	0.924765	0.916719	0.925244	0.671758	0.781253	0.730095	0.278195	0.409493	0.208395	0.0910017
	136200	0.930686	0.917374	0.927872	0.67572	0.785771	0.735038	0.281999	0.415131	0.213571	0.0944506
	136800	0.933009	0.924453	0.926181	0.679512	0.788149	0.736182	0.286126	0.420412	0.219207	0.0978859
	137400	0.92853	0.923243	0.927996	0.680904	0.789236	0.740058	0.290128	0.426818	0.224359	0.102204
	138000	0.935873	0.928336	0.931339	0.688967	0.794182	0.742803	0.293844	0.432319	0.229813	0.105598
	138600	0.938016	0.926653	0.931398	0.692194	0.795486	0.747795	0.298595	0.439641	0.23482	0.109427
	139200	0.937855	0.928973	0.929967	0.694972	0.79949	0.75158	0.302772	0.445405	0.240612	0.113732
	139800	0.936227	0.932824	0.936595	0.696798	0.800669	0.754985	0.306874	0.453126	0.245752	0.118321
	140400	0.942334	0.932452	0.936972	0.702191	0.803383	0.758826	0.310777	0.458312	0.251025	0.122734
	141000	0.942012	0.935295	0.936432	0.704915	0.806887	0.762455	0.314755	0.464319	0.257858	0.126699
	141600	0.944361	0.936707	0.94185	0.7102	0.808797	0.765524	0.320316	0.470399	0.262381	0.131696
	142200	0.945744	0.936852	0.935678	0.711748	0.813275	0.767138	0.324418	0.475248	0.267847	0.136204
	142800	0.94716	0.93527	0.938299	0.717164	0.81338	0.771485	0.328807	0.482138	0.273483	0.141717
	143400	0.946504	0.941624	0.941597	0.721343	0.81666	0.775213	0.333408	0.487977	0.279251	0.14636
	144000	0.950577	0.942248	0.945128	0.724639	0.818636	0.779278	0.338196	0.493278	0.285891	0.152022
	144600	0.953081	0.941409	0.943444	0.726512	0.820112	0.78045	0.343309	0.49898	0.290486	0.156897
	145200	0.950957	0.944114	0.946234	0.730342	0.823471	0.78262	0.347984	0.505638	0.296944	0.162356
	145800	0.953891	0.945362	0.945278	0.73322	0.823984	0.786896	0.3518	0.510877	0.30235	0.167692
	146400	0.954638	0.947643	0.94734	0.736323	0.826764	0.788469	0.35695	0.516515	0.30749	0.17444
	147000	0.955288	0.948545	0.94788	0.741446	0.828792	0.790505	0.362548	0.52228	0.312992	0.178378
	147600	0.958145	0.95002	0.948856	0.743628	0.835392	0.793769	0.366214	0.527171	0.319196	0.184407
	148200	0.961929	0.951325	0.951783	0.747365	0.833396	0.797203	0.372124	0.533577	0.325908	0.192106
	148800	0.959072	0.950606	0.953207	0.748433	0.838415	0.799709	0.376838	0.538059	0.330479	0.196586
	149400	0.962457	0.954489	0.957038	0.751343	0.839409	0.801359	0.381451	0.543308	0.337348	0.202792
	150000	0.963988	0.955403	0.952966	0.756736	0.842834	0.804568	0.386439	0.549756	0.341605	0.208101
	150600	0.963486	0.967468	0.959698	0.759661	0.845738	0.806211	0.391526	0.554742	0.346975	0.214578
	151200	0.965861	0.969302	0.95845	0.760961	0.844928	0.813267	0.395828	0.559129	0.354231	0.21967
	151800	0.967084	0.971937	0.958749	0.765124	0.844678	0.812937	0.401451	0.563936	0.359613	0.226323
	152400	0.968396	0.967588	0.960895	0.76784	0.845291	0.818055	0.406389	0.568543	0.364293	0.231944
	153000	0.966402	0.970323	0.959894	0.768203	0.848188	0.817838	0.411314	0.573519	0.369142	0.238652
	153600	0.969394	0.971817	0.962099	0.77403	0.850224	0.819586	0.416102	0.579231	0.375346	0.244314
	154200	0.972361	0.972378	0.96059	0.775833	0.852232	0.822991	0.4223	0.586005	0.383062	0.252488
	154800	0.972663	0.974509	0.961832	0.778866	0.853886	0.822626	0.425504	0.586152	0.386932	0.257607
	155400	0.970559	0.974925	0.96591	0.779075	0.853569	0.824058	0.429955	0.593032	0.391503	0.263351
	156000	0.972341	0.97669	0.965	0.780708	0.857547	0.827478	0.435916	0.597745	0.396014	0.27033
	156600	0.974066	0.97889	0.967094	0.785149	0.860241	0.829128	0.440828	0.603057	0.405205	0.277432
	157200	0.973706	0.978367	0.968037	0.787734	0.858707	0.836212	0.446003	0.605844	0.408047	0.282659
	157800	0.974941	0.980012	0.968135	0.789986	0.860228	0.835032	0.449706	0.60919	0.41309	0.288729
	158400	0.976917	0.984802	0.967361	0.794009	0.862625	0.837778	0.454918	0.613524	0.418798	0.293793
	159000	0.973937	0.981298	0.967666	0.795627	0.86335	0.837307	0.460293	0.619257	0.423321	0.30042
	159600	0.976975	0.982552	0.970483	0.796563	0.865273	0.840453	0.464719	0.623243	0.428594	0.307358
	160200	0.978641	0.982842	0.971114	0.79859	0.867255	0.843998	0.470679	0.627135	0.433504	0.3134
	160800	0.982149	0.98605	0.971088	0.80037	0.868099	0.844392	0.472462	0.631638	0.438099	0.318356
	161400	0.983706	0.986933	0.974574	0.804076	0.86908	0.846954	0.478061	0.635319	0.443529	0.324901
	162000	0.982091	0.986864	0.9738	0.804897	0.871398	0.850374	0.484844	0.641578	0.450798	0.332736
	162600	0.982303	0.98936	0.974483	0.806707	0.871932	0.848499	0.487949	0.644261	0.454825	0.338276
	163200	0.981679	0.989391	0.972369	0.80923	0.873921	0.851546	0.492687	0.64851	0.458223	0.342702
	163800	0.984053	0.991093	0.977677	0.811899	0.873684	0.851609	0.496877	0.65255	0.461742	0.348568
	164400	0.984356	0.988931	0.97687	0.81289	0.875179	0.853624	0.50053	0.65538	0.467934	0.353524
	165000	0.983333	0.98999	0.977553	0.813122	0.878439	0.855099	0.505617	0.660303	0.471308	0.360449
	165600	0.985109	0.990255	0.979895	0.816975	0.878103	0.856363	0.511677	0.664721	0.477766	0.3677
	166200	0.985418	0.991125	0.977436	0.819506	0.878439	0.860912	0.514632	0.669044	0.480487	0.372425
	166800	0.987149	0.992688	0.979322	0.820334	0.881633	0.860189	0.520418	0.670832	0.487368	0.379948
	167400	0.988243	0.993117	0.980174	0.821278	0.87967	0.863805	0.522613	0.674482	0.490621	0.383111
	168000	0.991312	0.995159	0.980526	0.819838	0.88212	0.863763	0.528336	0.679185	0.496499	0.39024
	168600	0.99074	0.994428	0.98262	0.82421	0.882364	0.866571	0.53149	0.68314	0.499341	0.394449
	169200	0.988983	0.997605	0.981293	0.825116	0.885111	0.865181	0.536578	0.683613	0.502098	0.399378
	169800	0.99036	0.996098	0.983836	0.827979	0.885335	0.867252	0.543398	0.690219	0.509802	0.406887
	170400	0.993455	0.996426	0.984584	0.82982	0.885875	0.867617	0.544271	0.693354	0.512281	0.412074
	171000	0.992168	0.997113	0.985664	0.831964	0.887324	0.871458	0.5478	0.69409	0.516973	0.415754
	171600	0.993237	0.997573	0.983934	0.834525	0.889168	0.872834	0.55275	0.696941	0.519815	0.421877
	172200	1.00151	0.999225	0.986341	0.836483	0.889016	0.870987	0.557401	0.701464	0.525995	0.42739
	172800	1.00169	1.00173	0.985176	0.838092	0.8909	0.873438	0.56194	0.705483	0.530216	0.433473
	173400	1.00233	0.999086	0.985027	0.835964	0.8914	0.871023	0.566329	0.709249	0.532876	0.436501
	174000	1.00412	1.00139	0.986529	0.838541	0.895411	0.875509	0.569172	0.711205	0.535924	0.441308
	174600	1.00671	1.0026	0.988071	0.840282	0.8947	0.876078	0.572501	0.713824	0.541003	0.447907
	175200	1.00468	1.00204	0.988656	0.842534	0.896498	0.877278	0.576915	0.716822	0.545248	0.45194
	175800	1.00683	1.00389	0.986685	0.844716	0.898513	0.87751	0.583349	0.722408	0.550182	0.456706
	176400	1.00625	1.00472	0.988325	0.84576	0.896399	0.881638	0.584733	0.726889	0.552214	0.463386
	177000	1.00837	1.00475	0.990699	0.848237	0.898072	0.881273	0.588686	0.728046	0.555939	0.46712
	177600	1.00595	1.00443	0.98917	0.845257	0.898797	0.879813	0.591366	0.729077	0.560425	0.471547
	178200	1.00985	1.006	0.99064	0.847703	0.90151	0.879967	0.596429	0.73218	0.56461	0.477141
	178800	1.00795	1.00569	0.991492	0.854009	0.900338	0.881961	0.601092	0.73419	0.568915	0.48116
	179400	1.01143	1.00775	0.990477	0.851084	0.902057	0.882972	0.603786	0.739049	0.571527	0.486333
	180000	1.01051	1.00746	0.996845	0.853924	0.902518	0.884264	0.607389	0.7425	0.577199	0.491968
	180600	1.01236	1.00819	0.994426	0.856617	0.903861	0.886876	0.611579	0.745592	0.578868	0.494372
	181200	1.0121	1.00904	0.996449	0.854705	0.906186	0.886785	0.616354	0.749495	0.585023	0.502587
	181800	1.01284	1.008	0.994536	0.859	0.907273	0.888491	0.619422	0.749621	0.5872	0.50389
	182400	1.01132	1.00901	0.996592	0.859263	0.905541	0.888582	0.623212	0.754208	0.5887	0.509444
	183000	1.01097	1.01093	0.998497	0.859279	0.907451	0.893272	0.626267	0.755775	0.59188	0.512689
	183600	1.01483	1.00723	0.998894	0.862374	0.905798	0.891173	0.629235	0.756795	0.594287	0.517794
	184200	1.01702	1.01066	0.999018	0.864447	0.906674	0.89335	0.631679	0.763875	0.600757	0.523837
	184800	1.01641	1.01275	0.998771	0.863898	0.909091	0.89561	0.636666	0.76499	0.603526	0.52552
	185400	1.0162	1.01387	0.998367	0.866784	0.910915	0.894943	0.637577	0.765253	0.606223	0.530463
	186000	1.0173	1.01545	1.0001	0.866544	0.911403	0.896916	0.643774	0.771869	0.607517	0.534278
	186600	1.01938	1.01626	1.00085	0.86779	0.912088	0.897015	0.645108	0.77006	0.614217	0.537605
	187200	1.01668	1.0131	1.00144	0.868587	0.913932	0.896853	0.648524	0.777171	0.618909	0.544666
	187800	1.01656	1.01629	0.997847	0.870321	0.914162	0.901901	0.650906	0.776056	0.618317	0.546159
	188400	1.01706	1.01767	1.00194	0.871365	0.915051	0.900785	0.654385	0.779843	0.623505	0.548603
	189000	1.02027	1.01719	1.00492	0.874251	0.916817	0.900666	0.660719	0.780295	0.626311	0.552935
	189600	1.01992	1.02069	1.00252	0.874391	0.916362	0.900286	0.660831	0.782599	0.62729	0.556886
	190200	1.01949	1.01633	1.00272	0.877555	0.917771	0.901347	0.664584	0.789426	0.630785	0.561544
	190800	1.01874	1.01743	1.00204	0.877261	0.918865	0.902596	0.668824	0.786723	0.632212	0.566038
	191400	1.01895	1.01837	1.00691	0.876441	0.918838	0.906254	0.672889	0.792677	0.64069	0.569935
	192000	1.0218	1.01709	1.00903	0.878105	0.920096	0.905784	0.67557	0.793613	0.639734	0.571877
	192600	1.0199	1.01724	1.00622	0.880093	0.918114	0.90405	0.678213	0.795874	0.643749	0.575407
	193200	1.02056	1.01908	1.00868	0.878824	0.92229	0.908649	0.675532	0.797589	0.64329	0.578761
	193800	1.02013	1.0217	1.01143	0.881092	0.923073	0.91039	0.675407	0.798588	0.643931	0.582006
	194400	1.02034	1.01909	1.00986	0.881943	0.921269	0.909435	0.673001	0.79782	0.640182	0.58631
	195000	1.02216	1.02367	1.00682	0.883784	0.923923	0.913549	0.674846	0.800829	0.64491	0.587668
	195600	1.02308	1.02226	1.01054	0.885262	0.924806	0.912847	0.678724	0.803627	0.644898	0.592258
	196200	1.02156	1.01927	1.00997	0.887483	0.925234	0.91541	0.681517	0.806835	0.649022	0.595503
	196800	1.02431	1.02069	1.00693	0.888443	0.926426	0.912721	0.686804	0.809591	0.650304	0.598123
	197400	1.02492	1.02057	1.00861	0.890106	0.928909	0.918338	0.689373	0.809865	0.65958	0.604179
	198000	1.0237	1.02138	1.0093	0.889727	0.929317	0.916603	0.691567	0.808971	0.65935	0.605714
	198600	1.02329	1.0219	1.00931	0.889116	0.927493	0.917207	0.69264	0.811548	0.657379	0.609489
	199200	1.02384	1.02131	1.00694	0.889472	0.929357	0.917362	0.693475	0.81402	0.660511	0.612679
	199800	1.02233	1.0211	1.00587	0.892304	0.928902	0.917888	0.693699	0.814304	0.662506	0.615409
	200400	1.02223	1.0233	1.01002	0.894385	0.930239	0.921315	0.697278	0.818712	0.665179	0.618572
	201000	1.02447	1.01295	1.00639	0.896181	0.930858	0.920795	0.698151	0.819259	0.667441	0.621152
	201600	1.02374	1.01427	1.00803	0.89314	0.933229	0.918289	0.70163	0.819385	0.670017	0.623189
	202200	1.02234	1.0115	1.00613	0.893565	0.930885	0.922403	0.700296	0.821699	0.671516	0.62805
	202800	1.02611	1.01609	1.00979	0.896831	0.932241	0.925092	0.703912	0.823203	0.672085	0.629055
	203400	1.02447	1.01549	1.01109	0.895221	0.934487	0.922199	0.707453	0.826727	0.677297	0.6345
	204000	1.0244	1.01471	1.00788	0.897256	0.935666	0.923203	0.709423	0.827979	0.678228	0.637093
	204600	1.02177	1.01333	1.00671	0.895832	0.932518	0.924418	0.709298	0.828284	0.679196	0.639931
	205200	1.02482	1.01346	1.00596	0.899709	0.935877	0.924776	0.711281	0.830619	0.68159	0.644982
	205800	1.02485	1.01462	1.00764	0.897728	0.935396	0.923526	0.713213	0.831082	0.683392	0.64505
	206400	1.02137	1.01302	1.00844	0.89943	0.933743	0.92663	0.715844	0.831629	0.682751	0.648608
	207000	1.025	1.01345	1.01019	0.90357	0.936496	0.929438	0.718176	0.8353	0.686173	0.653876
	207600	1.02303	1.01641	1.00831	0.903802	0.936555	0.929354	0.721917	0.837888	0.688314	0.654691
	208200	1.02463	1.01454	1.00887	0.904398	0.936806	0.930274	0.721418	0.837152	0.690515	0.655981
	208800	1.02371	1.01608	1.01228	0.903253	0.938083	0.927528	0.722977	0.840076	0.691265	0.65837
	209400	1.03169	1.01947	1.00969	0.904112	0.936483	0.929614	0.725445	0.841749	0.693732	0.659796
	210000	1.02771	1.01663	1.00725	0.904762	0.939032	0.931404	0.725632	0.842443	0.693841	0.663421
	210600	1.02821	1.01539	1.01465	0.90617	0.940013	0.935188	0.729548	0.843789	0.698327	0.664752
	211200	1.03278	1.02182	1.00831	0.908747	0.944795	0.934093	0.732091	0.845399	0.69996	0.669314
	211800	1.03371	1.01713	1.01136	0.909095	0.941258	0.93384	0.736057	0.850669	0.703334	0.671881
	212400	1.03383	1.01911	1.01289	0.912097	0.941976	0.937681	0.737715	0.851784	0.70672	0.677108
	213000	1.03517	1.02004	1.01422	0.912453	0.94463	0.938046	0.738289	0.853025	0.706878	0.677122
	213600	1.03555	1.01862	1.01605	0.914078	0.946665	0.939836	0.740084	0.852931	0.70851	0.680625
	214200	1.02046	1.01865	1.01288	0.914922	0.945051	0.939232	0.741256	0.856854	0.711788	0.683409
	214800	1.01964	1.02224	1.01499	0.913931	0.945256	0.941051	0.745234	0.85718	0.712308	0.687659
	215400	1.01965	1.02203	1.01303	0.915316	0.946968	0.940854	0.748663	0.858464	0.716649	0.688582
	216000	1.01945	1.0218	1.01194	0.915123	0.943721	0.939984	0.749885	0.858895	0.717363	0.692357
	216600	1.01872	1.01781	1.01398	0.917816	0.947179	0.941879	0.749922	0.859053	0.720265	0.691786
	217200	1.02386	1.01882	1.01327	0.917336	0.946059	0.94473	0.753077	0.861272	0.721293	0.694733
	217800	1.02133	1.02084	1.01423	0.918915	0.949813	0.942539	0.751992	0.862251	0.722962	0.695548
	218400	1.01895	1.02211	1.0125	0.91674	0.949642	0.945116	0.755446	0.86103	0.725223	0.699064
	219000	1.02345	1.01996	1.0134	0.920834	0.952197	0.945565	0.755758	0.864702	0.72792	0.701156
	219600	1.02111	1.02253	1.01593	0.919642	0.9482	0.9452	0.761356	0.867184	0.729142	0.705582
	220200	1.01744	1.01943	1.01347	0.917088	0.950749	0.945495	0.761132	0.868951	0.729142	0.706886
	220800	1.01787	1.02095	1.02078	0.921159	0.952573	0.94883	0.766381	0.869309	0.735829	0.711339
	221400	1.02124	1.02063	1.01586	0.920052	0.949774	0.946731	0.762653	0.870361	0.73849	0.712656
	222000	1.0193	1.01819	1.01381	0.921646	0.949728	0.948198	0.764099	0.869909	0.735104	0.711136
	222600	1.019	1.02206	1.01587	0.923797	0.951499	0.947517	0.768501	0.875547	0.738901	0.71768
	223200	1.02105	1.02073	1.01429	0.924702	0.95229	0.949624	0.767005	0.8752	0.741368	0.720572
	223800	1.01985	1.02175	1.01608	0.926366	0.950742	0.950607	0.767329	0.874811	0.741465	0.716119
	224400	1.01793	1.01881	1.01488	0.924571	0.952375	0.947988	0.771094	0.875116	0.743811	0.723275
	225000	1.01815	1.0203	1.01589	0.923426	0.952566	0.954279	0.773326	0.877472	0.747754	0.722528
	225600	1.01886	1.02104	1.01422	0.926544	0.951506	0.951632	0.776182	0.87723	0.746931	0.725963
	226200	1.0209	1.0204	1.01555	0.930374	0.952593	0.94982	0.777566	0.876094	0.747693	0.727022
	226800	1.0182	1.02191	1.01798	0.929005	0.955221	0.952306	0.779474	0.880891	0.751285	0.730403
	227400	1.01803	1.01935	1.01704	0.928154	0.952619	0.953871	0.782179	0.879387	0.753038	0.732739
	228000	1.01763	1.0241	1.01538	0.928997	0.953416	0.95272	0.778676	0.882679	0.754756	0.733282
	228600	1.02188	1.02555	1.01396	0.929368	0.953455	0.954932	0.784586	0.88331	0.753196	0.735685
	229200	1.01908	1.02251	1.01538	0.928254	0.957506	0.955795	0.784174	0.883436	0.755445	0.737152
	229800	1.02064	1.02194	1.01405	0.932007	0.951848	0.95324	0.782853	0.88169	0.755941	0.737056
	230400	1.02384	1.02301	1.01647	0.929361	0.954239	0.956315	0.785097	0.883205	0.759968	0.740804
	231000	1.01923	1.02158	1.01673	0.936008	0.955826	0.956027	0.791918	0.891484	0.760778	0.745054
	231600	1.02133	1.02197	1.02012	0.931752	0.957677	0.956883	0.792391	0.888317	0.763669	0.747037
	232200	1.02053	1.02652	1.01656	0.935528	0.957789	0.960099	0.793165	0.887613	0.76518	0.747756
	232800	1.02102	1.0248	1.01908	0.933137	0.958125	0.958014	0.791032	0.88938	0.766704	0.748612
	233400	1.02264	1.02624	1.01974	0.935203	0.957414	0.959994	0.797504	0.886855	0.765434	0.750893
	234000	1.0197	1.02319	1.01919	0.935079	0.960015	0.959966	0.798202	0.89019	0.768615	0.75426
	234600	1.01908	1.02287	1.0165	0.934034	0.960173	0.958934	0.794573	0.891231	0.771409	0.753568
	235200	1.02475	1.0223	1.01694	0.932982	0.959376	0.96078	0.796843	0.893777	0.773501	0.753921
	235800	1.02207	1.02262	1.0148	0.937238	0.955333	0.959945	0.799998	0.891136	0.774891	0.757519
	236400	1.02219	1.02533	1.01901	0.93429	0.960094	0.961651	0.80183	0.89505	0.774928	0.760737
	237000	1.02115	1.02502	1.01897	0.93942	0.95883	0.962472	0.801419	0.892777	0.774891	0.759719
	237600	1.01987	1.02183	1.01749	0.935241	0.962367	0.963083	0.802803	0.894955	0.77754	0.761878
	238200	1.02327	1.02257	1.01891	0.938468	0.963453	0.962725	0.80617	0.899846	0.780007	0.763711
	238800	1.02266	1.02322	1.02061	0.936255	0.960345	0.965562	0.808177	0.899426	0.782607	0.769033
	239400	1.02164	1.02339	1.0207	0.938414	0.961056	0.962802	0.808402	0.898826	0.780575	0.768545
	240000	1.02184	1.02296	1.01882	0.93819	0.961754	0.966327	0.807853	0.898647	0.785014	0.768721
	240600	1.02242	1.02606	1.01611	0.939884	0.960509	0.968665	0.812903	0.903255	0.787009	0.77141
	241200	1.02306	1.02518	1.01874	0.941532	0.964876	0.965885	0.814474	0.902308	0.78915	0.773813
	241800	1.02318	1.02622	1.01986	0.941679	0.959903	0.967345	0.81617	0.905001	0.792572	0.775211
	242400	1.02204	1.0239	1.01687	0.942237	0.96178	0.966397	0.814262	0.901656	0.788255	0.773215
	243000	1.02382	1.02567	1.02081	0.942074	0.965791	0.965597	0.816095	0.904748	0.791556	0.779652
	243600	1.02067	1.02575	1.01877	0.944024	0.963559	0.967871	0.819873	0.90519	0.795874	0.781118
	244200	1.02104	1.02655	1.01881	0.944241	0.964632	0.966867	0.821606	0.908041	0.794797	0.781498
	244800	1.0203	1.02557	1.0227	0.945595	0.965923	0.970729	0.82218	0.904454	0.793866	0.782327
	245400	1.02491	1.02678	1.01726	0.945316	0.965073	0.967822	0.823714	0.90884	0.798438	0.783671
	246000	1.02395	1.02417	1.01985	0.946361	0.967247	0.968939	0.823078	0.907515	0.7988	0.785096
	246600	1.02359	1.02443	1.02349	0.94243	0.962972	0.971143	0.82501	0.908767	0.803069	0.787364
	247200	1.01967	1.0243	1.01934	0.94445	0.966292	0.971164	0.827442	0.910597	0.803178	0.790908
	247800	1.02137	1.02541	1.01845	0.943931	0.966345	0.969767	0.828926	0.909766	0.802948	0.792198
	248400	1.0199	1.02548	1.02126	0.945022	0.965199	0.970441	0.828551	0.913048	0.806722	0.789957
	249000	1.02253	1.02424	1.02045	0.948233	0.966648	0.970511	0.831818	0.91208	0.805682	0.793067
	249600	1.02422	1.02802	1.02292	0.949085	0.970435	0.973832	0.832068	0.915226	0.812962	0.796597
	250200	1.0241	1.02467	1.02344	0.9478	0.969203	0.973594	0.835833	0.917329	0.81382	0.797439
	250800	1.0232	1.02721	1.01974	0.94681	0.968775	0.97061	0.834424	0.916519	0.810676	0.797656
	251400	1.02546	1.02581	1.0186	0.948373	0.968683	0.972007	0.833764	0.913784	0.810108	0.797263
	252000	1.02227	1.02529	1.02233	0.951143	0.968511	0.976311	0.835572	0.917392	0.810773	0.797928
	252600	1.02207	1.02803	1.02066	0.948721	0.970836	0.973355	0.837168	0.919149	0.815659	0.801214
	253200	1.02669	1.02648	1.02235	0.952675	0.968986	0.974268	0.834861	0.915751	0.814365	0.799476
	253800	1.02693	1.02929	1.02439	0.951553	0.974393	0.976325	0.839075	0.92098	0.815441	0.801132
	254400	1.02597	1.02824	1.02075	0.950609	0.9727	0.974668	0.841257	0.921148	0.818573	0.807908
	255000	1.02498	1.02724	1.0198	0.951243	0.971837	0.974591	0.840447	0.918665	0.81844	0.805111
	255600	1.02213	1.02656	1.02276	0.953743	0.972147	0.97471	0.842529	0.922095	0.818319	0.805464
	256200	1.02316	1.02851	1.02154	0.953008	0.970929	0.972168	0.844936	0.922168	0.821197	0.808288
	256800	1.02248	1.02594	1.02238	0.95057	0.972608	0.978403	0.845198	0.921221	0.822431	0.809918
	257400	1.02294	1.02646	1.02338	0.955523	0.974018	0.977104	0.846968	0.926439	0.824765	0.812946
	258000	1.02506	1.02532	1.02385	0.953503	0.97139	0.976451	0.844612	0.921169	0.82462	0.810705
	258600	1.02837	1.02588	1.02468	0.953426	0.975829	0.980889	0.849088	0.923241	0.829034	0.812932
	259200	1.02229	1.02686	1.02155	0.955159	0.967879	0.974647	0.846981	0.922189	0.823435	0.812633
	259800	1.02306	1.02692	1.02448	0.95252	0.97411	0.979625	0.848003	0.928417	0.823919	0.814521
	260400	1.0271	1.02792	1.02821	0.956467	0.975532	0.980404	0.851557	0.925924	0.830884	0.819042
	261000	1.02859	1.03145	1.02502	0.955476	0.97623	0.980495	0.85632	0.928427	0.830933	0.821581
	261600	1.02768	1.0318	1.0268	0.95837	0.976836	0.981162	0.854287	0.925987	0.830667	0.821242
	262200	1.022	1.03086	1.02559	0.957836	0.977765	0.980257	0.855784	0.928543	0.835347	0.825845
	262800	1.0264	1.02939	1.02723	0.957782	0.976948	0.980608	0.857043	0.928974	0.835988	0.824406
	263400	1.02714	1.02862	1.02462	0.95584	0.975769	0.980594	0.858814	0.929079	0.83317	0.826171
	264000	1.02677	1.02874	1.02505	0.958672	0.980531	0.981858	0.855597	0.92949	0.832698	0.826374
	264600	1.02392	1.02859	1.02207	0.962371	0.978028	0.981717	0.860435	0.932719	0.839894	0.82761
	265200	1.02721	1.03063	1.02243	0.956281	0.978536	0.98131	0.858028	0.931383	0.834912	0.824256
	265800	1.02694	1.02911	1.02334	0.95885	0.977581	0.98303	0.86142	0.930836	0.839979	0.827624
	266400	1.02665	1.02919	1.02643	0.960312	0.978766	0.984483	0.862804	0.932635	0.839834	0.831045
	267000	1.02505	1.02853	1.02548	0.958115	0.98067	0.9819	0.863228	0.935202	0.837633	0.831589
	267600	1.02611	1.02971	1.02641	0.95495	0.977344	0.982819	0.863552	0.93781	0.846473	0.83353
	268200	1.02355	1.02842	1.02351	0.961759	0.979405	0.985649	0.864874	0.933371	0.84449	0.834236
	268800	1.02946	1.03037	1.02429	0.960119	0.98119	0.985424	0.865036	0.934581	0.841454	0.83425
	269400	1.02722	1.03126	1.02892	0.96186	0.980795	0.986646	0.866233	0.939062	0.843268	0.836083
	270000	1.02921	1.03012	1.0272	0.963996	0.982395	0.987172	0.867729	0.939567	0.846425	0.839138
	270600	1.0283	1.02845	1.02558	0.96429	0.981638	0.984996	0.867866	0.937379	0.844598	0.838065
	271200	1.03099	1.03081	1.02742	0.960746	0.984371	0.985782	0.869861	0.939662	0.851685	0.837386
	271800	1.02821	1.03064	1.02912	0.964212	0.985603	0.990613	0.870248	0.940398	0.849774	0.838215
	272400	1.03037	1.03249	1.02902	0.965853	0.985319	0.987236	0.87551	0.94146	0.853789	0.8437
	273000	1.02714	1.03364	1.02943	0.966479	0.984984	0.987278	0.872929	0.940198	0.852846	0.842356
	273600	1.02581	1.0298	1.02459	0.964251	0.987493	0.987552	0.872629	0.939599	0.855422	0.843049
	274200	1.02765	1.03509	1.0274	0.968809	0.98744	0.990486	0.873502	0.943459	0.852423	0.844977
	274800	1.02656	1.03125	1.02558	0.966077	0.985056	0.989082	0.877181	0.94186	0.856172	0.847027
	275400	1.02744	1.0307	1.02313	0.964746	0.986018	0.990718	0.873502	0.941913	0.855724	0.846158
	276000	1.02942	1.02937	1.02802	0.966804	0.985813	0.994018	0.878614	0.94266	0.858905	0.847896
	276600	1.02813	1.03145	1.03023	0.966572	0.985458	0.989258	0.875996	0.942407	0.857599	0.848263
	277200	1.0288	1.03178	1.02659	0.966054	0.98717	0.988324	0.880248	0.944259	0.859981	0.847842
	277800	1.02933	1.03366	1.02445	0.968545	0.985082	0.993449	0.878427	0.944774	0.861408	0.851277
	278400	1.02479	1.03164	1.03032	0.969033	0.98769	0.992691	0.882093	0.946478	0.861082	0.855717
	279000	1.02914	1.03121	1.02666	0.966348	0.988566	0.992824	0.882293	0.9457	0.860078	0.851291
	279600	1.03105	1.03248	1.02518	0.969644	0.989001	0.990739	0.883078	0.944311	0.862074	0.853246
	280200	1.02782	1.03417	1.02749	0.972794	0.98769	0.99267	0.882168	0.946131	0.861771	0.854088
	280800	1.02779	1.03148	1.02552	0.970325	0.989778	0.989525	0.886383	0.949182	0.865097	0.855174
	281400	1.02826	1.03383	1.02375	0.96829	0.993361	0.990479	0.886283	0.946573	0.866052	0.856002
	282000	1.0272	1.03076	1.0247	0.968816	0.989225	0.994769	0.884999	0.947162	0.866947	0.860062
	282600	1.02791	1.03218	1.02503	0.969118	0.991398	0.997023	0.888926	0.949939	0.866875	0.861366
	283200	1.03057	1.03116	1.02394	0.971695	0.991319	0.994854	0.890011	0.951296	0.872752	0.862099
	283800	1.03019	1.03125	1.02622	0.973227	0.993809	0.995233	0.890273	0.951328	0.870067	0.861244
	284400	1.02898	1.03295	1.02502	0.969226	0.993111	0.998217	0.888128	0.952232	0.868677	0.862859
	285000	1.02862	1.03319	1.02676	0.968669	0.991708	0.996047	0.891906	0.951506	0.87245	0.864652
	285600	1.03075	1.02983	1.02556	0.971509	0.989956	0.997381	0.891133	0.950602	0.873042	0.86214
	286200	1.0332	1.03195	1.02487	0.969977	0.991912	0.99736	0.891507	0.952779	0.873768	0.865602
	286800	1.02787	1.03055	1.02669	0.972229	0.993592	0.997697	0.889899	0.951138	0.867491	0.863851
	287400	1.02877	1.03136	1.02012	0.973242	0.991234	0.997227	0.891682	0.952895	0.871869	0.862778
	288000	1.02995	1.029	1.02594	0.972639	0.991234	1.00133	0.893852	0.951696	0.872522	0.867055
	288600	1.02504	1.03674	1.01893	0.973931	0.990615	0.998905	0.893016	0.954462	0.874433	0.867327
	289200	1.0268	1.03505	1.0261	0.972267	0.992182	1.00163	0.893777	0.95381	0.875788	0.868114
	289800	1.02759	1.03813	1.02393	0.973846	0.994079	1.00245	0.895198	0.955672	0.876949	0.868644
	290400	1.03	1.03476	1.02312	0.97284	0.99508	1.0019	0.899338	0.956229	0.878315	0.873885
	291000	1.02918	1.03553	1.02536	0.974063	0.993473	1.00062	0.896408	0.95644	0.876924	0.870857
	291600	1.02693	1.03596	1.02366	0.973436	0.991754	1.00105	0.898016	0.953189	0.874566	0.87322
	292200	1.02765	1.03832	1.02319	0.97633	0.994771	1.0042	0.898901	0.956808	0.878763	0.872432
	292800	1.02555	1.03814	1.02202	0.97318	0.995647	1.00406	0.898914	0.957292	0.878593	0.872038
	293400	1.02692	1.03762	1.02551	0.975796	0.996746	1.00414	0.896582	0.959806	0.87996	0.87565
	294000	1.02869	1.03527	1.02496	0.975889	0.994593	1.00424	0.90238	0.959774	0.8821	0.873573
	294600	1.02689	1.0329	1.02484	0.975254	0.995614	1.00402	0.900498	0.957523	0.880673	0.875148
	295200	1.02786	1.03684	1.02428	0.976515	0.994454	1.00521	0.903278	0.958386	0.884277	0.879072
	295800	1.03158	1.03205	1.0231	0.976802	0.992169	1.00427	0.901158	0.961426	0.882149	0.876478
	296400	1.02639	1.03621	1.02603	0.97342	0.994191	1.00514	0.903902	0.959638	0.884773	0.880728
	297000	1.02817	1.03631	1.02504	0.975889	0.996865	1.00247	0.902455	0.960563	0.886889	0.879642
	297600	1.02707	1.03689	1.02191	0.975486	0.995535	1.00718	0.903677	0.959007	0.88909	0.882887
	298200	1.02696	1.0377	1.02349	0.978032	0.993908	1.00536	0.904114	0.957513	0.88418	0.876112
	298800	1.02516	1.03308	1.01958	0.977653	0.992894	1.00605	0.901221	0.958702	0.883552	0.878135
	299400	1.02556	1.03604	1.02063	0.978458	0.996266	1.00402	0.906408	0.959511	0.886297	0.881625
	300000	1.02721	1.03322	1.02132	0.977452	0.999756	1.00566	0.906283	0.96212	0.890384	0.882874
	300600	1.02663	1.03257	1.02126	0.977514	0.993842	1.00388	0.906233	0.95908	0.888413	0.882819
	301200	1.0288	1.03606	1.02584	0.981336	0.996621	1.00562	0.908989	0.962951	0.895186	0.885983
	301800	1.03063	1.03645	1.02327	0.977444	0.99811	1.00272	0.906383	0.961952	0.888776	0.881231
	302400	1.02937	1.03735	1.02346	0.977769	0.998149	1.00643	0.907318	0.966023	0.887579	0.886037
	303000	1.02867	1.03546	1.02145	0.978086	0.996443	1.00607	0.9097	0.963866	0.890288	0.885861
	303600	1.02729	1.03607	1.02576	0.978558	1.00246	1.00557	0.912106	0.967664	0.893565	0.889296
	304200	1.02655	1.03594	1.02274	0.984942	0.996885	1.00643	0.906158	0.963309	0.89371	0.887911
	304800	1.02679	1.03428	1.02571	0.980191	0.997286	1.00836	0.909276	0.964456	0.895319	0.887151
	305400	1.02897	1.03319	1.02309	0.976144	0.997477	1.00494	0.913453	0.963656	0.894399	0.88897
	306000	1.0263	1.03248	1.01899	0.979278	1.00129	1.00845	0.912293	0.967443	0.89752	0.892148
	306600	1.02507	1.03541	1.01999	0.979881	0.997576	1.00616	0.91162	0.964287	0.894762	0.887952
	307200	1.02647	1.03232	1.01854	0.978303	0.996924	1.00595	0.914538	0.965234	0.895814	0.891089
	307800	1.02619	1.03046	1.0183	0.976384	1.00035	1.0065	0.913952	0.964803	0.897641	0.889147
	308400	1.02535	1.0305	1.01901	0.97934	0.997491	1.00666	0.91258	0.962289	0.892283	0.891767
	309000	1.02843	1.03326	1.02035	0.978566	0.997642	1.00501	0.9147	0.961584	0.896951	0.892691
	309600	1.02591	1.03292	1.01852	0.978574	0.997293	1.00638	0.915348	0.965728	0.897653	0.892297
	310200	1.0236	1.031	1.01907	0.979789	0.997102	1.00652	0.9145	0.962204	0.895198	0.888848
	310800	1.02451	1.02917	1.02032	0.97944	0.999236	1.00321	0.914725	0.962394	0.899152	0.892718
	311400	1.02431	1.03013	1.02046	0.979394	0.998386	1.00473	0.916183	0.962836	0.895524	0.893248
	312000	1.02314	1.03156	1.02122	0.980121	0.998808	1.00526	0.915448	0.963982	0.900942	0.89652
	312600	1.02543	1.03183	1.02517	0.98252	1.00093	1.00708	0.914488	0.964277	0.897725	0.894415
	313200	1.02835	1.03408	1.02198	0.981205	1.00483	1.00578	0.918016	0.96678	0.901656	0.895651
	313800	1.02457	1.03292	1.01888	0.983441	1.00221	1.00347	0.917917	0.96698	0.900543	0.89432
	314400	1.02452	1.03234	1.01951	0.981034	1.00597	1.00415	0.918116	0.965003	0.899322	0.894089
	315000	1.0238	1.02935	1.02027	0.980175	1.00225	1.0052	0.91748	0.970083	0.905308	0.89914
	315600	1.02528	1.02715	1.02076	0.983139	1.00442	1.00458	0.917804	0.96616	0.902974	0.900227
	316200	1.0259	1.03191	1.02184	0.983503	1.0074	1.00761	0.919064	0.970125	0.905755	0.900254
	316800	1.02694	1.03193	1.02056	0.97917	1.00126	1.0093	0.92162	0.97042	0.906566	0.899208
	317400	1.02301	1.03254	1.02236	0.984099	1.00658	1.00729	0.923877	0.967843	0.905925	0.901666
	318000	1.02551	1.03465	1.02044	0.982458	1.00641	1.00664	0.923029	0.970378	0.907061	0.901965
	318600	1.02614	1.03606	1.02308	0.984586	1.00632	1.00946	0.921707	0.969231	0.90451	0.899303
	319200	1.02539	1.03247	1.02219	0.983425	1.00476	1.00815	0.923204	0.967559	0.908247	0.902073
	319800	1.02789	1.03275	1.02269	0.981514	1.00616	1.00715	0.921021	0.969473	0.908053	0.90263
	320400	1.02627	1.03135	1.02327	0.985716	1.00732	1.00682	0.923341	0.969189	0.909649	0.90149
	321000	1.02624	1.03077	1.02336	0.987519	1.00447	1.01111	0.923179	0.969841	0.908839	0.903146
	321600	1.02512	1.03378	1.02247	0.984246	1.00536	1.00801	0.923253	0.969305	0.911306	0.902983
	322200	1.02734	1.03417	1.01965	0.984609	1.00591	1.00596	0.92455	0.966107	0.907194	0.904192
	322800	1.0347	1.03181	1.01999	0.985522	1.00493	1.00818	0.923777	0.970315	0.912068	0.905998
	323400	1.03446	1.0315	1.02269	0.985166	1.00553	1.00927	0.923802	0.969231	0.910714	0.905454
	324000	1.03028	1.03055	1.02227	0.983828	1.00647	1.00597	0.925573	0.972145	0.913447	0.909908
	324600	1.0324	1.03147	1.0211	0.987704	1.00576	1.00742	0.92647	0.972398	0.908767	0.905875
	325200	1.03303	1.03331	1.01912	0.98676	1.00541	1.00977	0.92551	0.971556	0.915781	0.908048
	325800	1.02874	1.03258	1.02007	0.988385	1.00541	1.00798	0.929176	0.971588	0.918139	0.911999
	326400	1.03173	1.03271	1.02431	0.986389	1.00523	1.0069	0.925997	0.97083	0.914076	0.908333
	327000	1.0306	1.03376	1.02365	0.989763	1.00549	1.00733	0.928665	0.973649	0.916337	0.911483
	327600	1.03214	1.02914	1.02209	0.984981	1.00846	1.00861	0.9247	0.972608	0.915865	0.908061
	328200	1.0314	1.03026	1.02811	0.98919	1.00556	1.01178	0.930959	0.973881	0.917873	0.910275
	328800	1.03268	1.03188	1.02786	0.984648	1.00562	1.00753	0.930672	0.97225	0.913931	0.91037
	329400	1.03211	1.02998	1.02653	0.987287	1.0087	1.00458	0.928939	0.970283	0.915297	0.907097
	330000	1.02915	1.03234	1.03501	0.986768	1.00589	1.00533	0.932667	0.970967	0.921017	0.912583
	330600	1.02944	1.03279	1.03694	0.989368	1.01002	1.00586	0.929638	0.973144	0.917353	0.913438
	331200	1.02873	1.03414	1.0354	0.988447	1.00633	1.00951	0.928902	0.974165	0.91722	0.913045
	331800	1.0299	1.03266	1.03323	0.988091	1.00749	1.00849	0.931695	0.974849	0.919131	0.911972
	332400	1.02862	1.03161	1.03481	0.98625	1.00547	1.00753	0.932767	0.972945	0.916325	0.914402
	333000	1.02929	1.03225	1.03736	0.985499	1.00744	1.00774	0.934251	0.977194	0.919868	0.916141
	333600	1.02999	1.0307	1.03232	0.986521	1.00672	1.00826	0.933353	0.975238	0.919905	0.917688
	334200	1.02972	1.02996	1.03544	0.988958	1.00516	1.00578	0.933989	0.974291	0.918381	0.914715
	334800	1.02786	1.03192	1.03384	0.985352	1.00877	1.00929	0.931957	0.975543	0.920727	0.915312
	335400	1.02931	1.03194	1.03259	0.989066	1.00735	1.01028	0.934725	0.976774	0.921707	0.917756
	336000	1.02916	1.03045	1.03431	0.989492	1.00744	1.00647	0.935298	0.977005	0.920449	0.917566
	336600	1.03089	1.02903	1.03366	0.98635	1.00678	1.01055	0.934575	0.973965	0.916482	0.916616
	337200	1.03014	1.03274	1.03211	0.98659	1.0058	1.00624	0.93556	0.97691	0.922263	0.918585
	337800	1.02839	1.02949	1.0333	0.985902	1.00679	1.00713	0.937069	0.974081	0.920788	0.920065
	338400	1.02951	1.03052	1.03203	0.988757	1.00673	1.00579	0.9346	0.977804	0.92184	0.919576
	339000	1.0292	1.02862	1.03137	0.987735	1.00689	1.00911	0.933628	0.980013	0.921767	0.916887
	339600	1.02977	1.03154	1.03202	0.986907	1.0095	1.00754	0.934388	0.973176	0.919494	0.91849
	340200	1.02781	1.03174	1.03232	0.989794	1.00769	1.00582	0.933278	0.973439	0.921537	0.919114
	340800	1.0279	1.02916	1.03309	0.9896	1.00587	1.01297	0.935548	0.9769	0.921489	0.920648
	341400	1.02774	1.02893	1.03367	0.989871	1.00703	1.00501	0.935947	0.977205	0.920497	0.919331
	342000	1.02903	1.03271	1.03061	0.992634	1.00566	1.01147	0.937368	0.975374	0.920026	0.921857
	342600	1.02682	1.03248	1.03283	0.988865	1.00821	1.01012	0.934999	0.977415	0.924766	0.918829
	343200	1.027	1.03053	1.03254	0.989956	1.00787	1.00799	0.938328	0.974291	0.921501	0.920173
	343800	1.02853	1.02904	1.03225	0.989128	1.01047	1.00907	0.938079	0.977079	0.924524	0.920187
	344400	1.02747	1.02974	1.03065	0.987805	1.00861	1.00692	0.938491	0.977489	0.924996	0.921572
	345000	1.0296	1.03107	1.03169	0.988277	1.00812	1.00933	0.936969	0.977973	0.923376	0.923337
	345600	1.0273	1.03313	1.03407	0.991341	1.00925	1.01152	0.941982	0.976237	0.927765	0.926881
	346200	1.02898	1.03282	1.02998	0.992556	1.00785	1.00828	0.93889	0.977163	0.926181	0.922251
	346800	1.02904	1.03415	1.033	0.98902	1.00735	1.00996	0.938989	0.977847	0.925915	0.9257
	347400	1.0273	1.0302	1.03083	0.989623	1.01079	1.01329	0.941308	0.976174	0.926496	0.926637
	348000	1.02639	1.03211	1.03062	0.992177	1.00739	1.00931	0.942169	0.978415	0.925044	0.927044
	348600	1.02798	1.02724	1.03265	0.99504	1.01058	1.01128	0.944725	0.98035	0.926943	0.925876
	349200	1.02639	1.0302	1.02976	0.989484	1.00988	1.01394	0.942393	0.97974	0.927947	0.927288
	349800	1.02749	1.02914	1.03151	0.991713	1.0095	1.01171	0.945049	0.9846	0.929688	0.929855
	350400	1.02609	1.02872	1.03358	0.993214	1.00802	1.01259	0.941446	0.979666	0.929894	0.926827
	351000	1.02822	1.02999	1.03194	0.9921	1.0106	1.01116	0.945149	0.984905	0.93432	0.930574
	351600	1.03155	1.02968	1.0306	0.99302	1.00981	1.0098	0.94682	0.98461	0.932022	0.930968
	352200	1.02612	1.03043	1.0306	0.991968	1.01057	1.00992	0.94187	0.980844	0.930051	0.929325
	352800	1.02886	1.02932	1.02997	0.99391	1.01118	1.01164	0.943727	0.980234	0.930982	0.926867
	353400	1.02461	1.02872	1.02974	0.990598	1.00937	1.00952	0.945124	0.981223	0.929942	0.931321
	354000	1.02446	1.03039	1.02845	0.991179	1.0064	1.01102	0.941121	0.979898	0.929108	0.927655
	354600	1.02823	1.02704	1.02978	0.991527	1.01022	1.00944	0.944787	0.982833	0.93074	0.928918
	355200	1.02429	1.02793	1.02771	0.991202	1.00968	1.00935	0.944825	0.98034	0.92889	0.932136
	355800	1.02367	1.02716	1.02986	0.992966	1.00865	1.01074	0.947294	0.982454	0.932808	0.929203
	356400	1.02548	1.03029	1.03005	0.994104	1.01077	1.00992	0.945498	0.981854	0.929833	0.92904
	357000	1.02667	1.02511	1.02743	0.991984	1.00709	1.00985	0.944102	0.982443	0.932216	0.930737
	357600	1.02607	1.0289	1.02965	0.99309	1.00791	1.01039	0.944276	0.980823	0.933546	0.929827
	358200	1.02586	1.02728	1.02739	0.991542	1.00952	1.00956	0.944513	0.981938	0.931744	0.931633
	358800	1.02411	1.0284	1.02723	0.993051	1.00788	1.00964	0.944625	0.980171	0.931309	0.932937
	359400	1.02557	1.026	1.02821	0.992146	1.00833	1.01143	0.945747	0.983611	0.934937	0.931918
	360000	1.029	1.02659	1.02877	0.991465	1.00724	1.0126	0.943752	0.982559	0.934344	0.933045
	360600	1.02573	1.02881	1.02954	0.993237	1.00843	1.01158	0.947693	0.982223	0.934683	0.932285
	361200	1.02499	1.02936	1.02809	0.993167	1.00969	1.01606	0.947954	0.982696	0.934756	0.933466
	361800	1.02346	1.02754	1.03049	0.992951	1.00995	1.01092	0.949027	0.986346	0.937138	0.935571
	362400	1.02661	1.02724	1.0275	0.993601	1.00674	1.00982	0.947381	0.98461	0.937211	0.933045
	363000	1.02433	1.02741	1.02961	0.994553	1.01006	1.01193	0.951683	0.986662	0.936013	0.936793
	363600	1.02305	1.02708	1.0265	0.993152	1.00998	1.00796	0.949201	0.98277	0.93455	0.934091
	364200	1.023	1.02777	1.0275	0.996897	1.00767	1.01018	0.95071	0.982812	0.93663	0.935897
	364800	1.02554	1.02725	1.02907	0.992618	1.00968	1.01112	0.948079	0.985357	0.935747	0.934376
	365400	1.02214	1.02555	1.02919	0.993129	1.0096	1.01161	0.949127	0.982738	0.936146	0.935639
	366000	1.02425	1.0271	1.02717	0.99186	1.01186	1.01029	0.952057	0.984642	0.940766	0.939278
	366600	1.02627	1.02826	1.02778	0.992889	1.00805	1.01076	0.950723	0.98238	0.936715	0.938843
	367200	1.02288	1.02557	1.02894	0.992649	1.00993	1.01008	0.949289	0.985462	0.9379	0.937404
	367800	1.02224	1.02693	1.02593	0.992618	1.0085	1.00916	0.948191	0.982517	0.937851	0.935435
	368400	1.02447	1.02533	1.02887	0.995063	1.00973	1.01098	0.951009	0.980666	0.937682	0.93439
	369000	1.02267	1.02601	1.02668	0.993206	1.00933	1.00791	0.948952	0.984042	0.936013	0.935815
	369600	1.02214	1.02359	1.02487	0.991241	1.00794	1.00827	0.950161	0.983832	0.938928	0.937173
	370200	1.02184	1.02323	1.02922	0.991674	1.00864	1.00896	0.952206	0.985431	0.94004	0.938341
	370800	1.02292	1.02613	1.02648	0.99292	1.00848	1.00769	0.953615	0.984221	0.939266	0.938246
	371400	1.02261	1.02663	1.02688	0.992278	1.00595	1.00866	0.95071	0.984042	0.937138	0.93606
	372000	1.01994	1.02422	1.02406	0.992154	1.00628	1.00788	0.95066	0.984474	0.939375	0.935761
	372600	1.02072	1.02402	1.02629	0.990885	1.01129	1.00984	0.951608	0.980129	0.938299	0.93997
	373200	1.02117	1.02255	1.02261	0.991844	1.00717	1.00863	0.953304	0.981844	0.936279	0.936847
	373800	1.02226	1.02422	1.0264	0.994382	1.00937	1.00868	0.951221	0.984758	0.940319	0.938735
	374400	1.01967	1.02511	1.02468	0.995566	1.00842	1.00908	0.952381	0.984474	0.939484	0.939753
	375000	1.02144	1.02516	1.02581	0.993214	1.0089	1.00804	0.952181	0.98339	0.937767	0.939821
	375600	1.01918	1.02376	1.02496	0.99367	1.00904	1.01113	0.956695	0.987356	0.942689	0.941437
	376200	1.02158	1.02777	1.02546	0.991821	1.00928	1.00901	0.953191	0.984368	0.940452	0.940065
	376800	1.02229	1.02622	1.02702	0.99398	1.01143	1.01164	0.959064	0.988124	0.946365	0.945809
	377400	1.02266	1.02549	1.02673	0.993988	1.00654	1.00982	0.956159	0.985136	0.94235	0.940772
	378000	1.02015	1.02297	1.02392	0.995791	1.00873	1.01067	0.953603	0.983864	0.942774	0.940799
	378600	1.02012	1.02571	1.02881	0.997106	1.01109	1.01077	0.956396	0.986504	0.943197	0.943637
	379200	1.02324	1.02424	1.02546	0.995404	1.01095	1.01121	0.957169	0.987061	0.942786	0.941505
	379800	1.02387	1.02431	1.02634	0.994816	1.00906	1.01164	0.954351	0.983043	0.942193	0.943284
	380400	1.02215	1.02535	1.02697	0.991651	1.01062	1.01494	0.959837	0.985115	0.947986	0.943718
	381000	1.02137	1.02679	1.02396	0.995233	1.00845	1.01048	0.956932	0.987934	0.942846	0.945239
	381600	1.02436	1.02375	1.02502	0.994475	1.00885	1.01188	0.957431	0.988134	0.942387	0.942523
	382200	1.02146	1.02355	1.02485	0.995876	1.00965	1.01012	0.954413	0.98846	0.943414	0.944655
	382800	1.02152	1.02418	1.02608	0.993098	1.01205	1.01069	0.960785	0.988566	0.9509	0.946461
	383400	1.02382	1.02352	1.02613	0.996889	1.00899	1.00931	0.956945	0.989428	0.944201	0.946393
	384000	1.02259	1.02691	1.02749	0.995938	1.01114	1.01217	0.959114	0.988103	0.945942	0.943786
	384600	1.02081	1.02511	1.02572	0.996263	1.00826	1.01329	0.959638	0.988513	0.951457	0.94953
	385200	1.02107	1.02616	1.02617	0.992486	1.01072	1.01043	0.960847	0.988902	0.946571	0.950276
	385800	1.02091	1.02498	1.02439	0.995891	1.01105	1.01032	0.958104	0.987282	0.944926	0.949407
	386400	1.02305	1.02369	1.02248	0.993198	1.01103	1.01392	0.957543	0.987977	0.945362	0.94623
	387000	1.02315	1.02443	1.02297	0.996495	1.01075	1.01125	0.961246	0.993657	0.950912	0.9501
	387600	1.02059	1.02489	1.02578	0.995899	1.01091	1.00968	0.958603	0.985936	0.946027	0.947262
	388200	1.01977	1.02394	1.02228	0.997539	1.00842	1.00971	0.962967	0.987945	0.949389	0.949
	388800	1.02083	1.02663	1.02297	0.997679	1.0078	1.0119	0.961022	0.989933	0.948373	0.946026
	389400	1.02079	1.02421	1.02554	0.99552	1.00988	1.01137	0.958067	0.989775	0.950005	0.950059
	390000	1.02268	1.02511	1.02539	0.999652	1.01023	1.01095	0.958553	0.987061	0.948554	0.948674
	390600	1.0212	1.02389	1.02338	0.997594	1.01044	1.01052	0.961633	0.990575	0.949582	0.950806
	391200	1.02081	1.02295	1.02019	1.00048	1.01092	1.01122	0.958653	0.987556	0.95188	0.946868
	391800	1.02162	1.023	1.0231	1.00002	1.00589	1.00973	0.96091	0.98927	0.948083	0.947452
	392400	1.01648	1.02199	1.02279	0.99781	1.00912	1.00844	0.960411	0.987871	0.948252	0.949027
	393000	1.01858	1.02414	1.02034	0.995945	1.00876	1.00776	0.961334	0.99048	0.952376	0.950928
	393600	1.02003	1.01967	1.02258	0.999915	1.01111	1.01269	0.96081	0.990922	0.950598	0.950602
	394200	1.01996	1.02373	1.0214	0.998692	1.01011	1.00947	0.962581	0.990175	0.954347	0.949068
	394800	1.02066	1.02214	1.02152	0.997609	1.00688	1.01131	0.961695	0.988545	0.954178	0.95067
	395400	1.02214	1.02313	1.02154	0.999838	1.00992	1.01024	0.964314	0.988229	0.955665	0.954255
	396000	1.01519	1.02298	1.02269	0.998654	1.0096	1.01114	0.96566	0.989176	0.954686	0.951077
	396600	1.01888	1.02409	1.02105	1.00046	1.00707	1.01057	0.961733	0.987598	0.951529	0.949652
	397200	1.01858	1.02064	1.0219	1.00186	1.00977	1.00993	0.964177	0.991301	0.954008	0.953576
	397800	1.01981	1.0237	1.02438	1.00335	1.00672	1.01193	0.962568	0.986883	0.952267	0.956875
	398400	1.01848	1.02355	1.02264	1.0014	1.00886	1.01054	0.964438	0.989786	0.955968	0.952313
	399000	1.01837	1.02062	1.02232	1.00078	1.01023	1.0121	0.963703	0.9927	0.953585	0.952164
	399600	1.02149	1.02051	1.02403	1.0027	1.0105	1.01319	0.962231	0.99048	0.953754	0.953006
	400200	1.0207	1.02525	1.02381	0.999915	1.01121	1.01294	0.964102	0.992468	0.956729	0.95378
	400800	1.02553	1.02669	1.02366	1.00128	1.00894	1.01248	0.966234	0.994109	0.957491	0.957242
	401400	1.0252	1.02693	1.02348	1.00321	1.01176	1.01406	0.963092	0.989817	0.953355	0.952924
	402000	1.02933	1.02706	1.02506	1.00274	1.00814	1.01262	0.969139	0.994919	0.959547	0.957514
	402600	1.02931	1.02709	1.02356	1.00316	1.0085	1.01071	0.965561	0.994867	0.958253	0.960256
	403200	1.0307	1.027	1.02215	1.00053	1.01205	1.01165	0.965698	0.993184	0.960527	0.957147
	403800	1.0308	1.02786	1.02407	1.00173	1.01155	1.0133	0.966907	0.98906	0.956584	0.954146
	404400	1.03047	1.02631	1.02315	1.00073	1.01099	1.01355	0.967431	0.991301	0.958725	0.960216
	405000	1.03229	1.02747	1.02353	1.0028	1.01062	1.01619	0.967668	0.992353	0.960986	0.959659
	405600	1.03238	1.03039	1.02394	1.00599	1.01101	1.01062	0.96667	0.9917	0.955593	0.95674
	406200	1.03159	1.02837	1.02079	1.00326	1.01	1.01239	0.966384	0.990165	0.954843	0.95382
	406800	1.03259	1.02985	1.02184	1.0031	1.01147	1.01264	0.968703	0.990922	0.959596	0.960704
	407400	1.03243	1.03054	1.02055	1.00221	1.01383	1.01089	0.96667	0.993373	0.955484	0.95731
	408000	1.03217	1.02697	1.02381	1.0024	1.0091	1.01151	0.965299	0.989312	0.954807	0.955368
	408600	1.03232	1.02649	1.02344	1.00383	1.00942	1.01407	0.969962	0.991164	0.957298	0.959754
	409200	1.03096	1.02658	1.02158	1.00238	1.00948	1.01076	0.970361	0.9915	0.957939	0.958681
	409800	1.03247	1.02866	1.01964	1.00185	1.00877	1.01309	0.966583	0.990459	0.955835	0.955708
	410400	1.03064	1.02549	1.02355	1.00051	1.0096	1.01066	0.970374	0.992331	0.958241	0.958125
	411000	1.03073	1.02422	1.02	1.00209	1.01033	1.01051	0.966072	0.988734	0.95835	0.958288
	411600	1.03135	1.02574	1.01823	1.00272	1.01022	1.00967	0.967568	0.991069	0.95737	0.957676
	412200	1.03108	1.02424	1.02381	1.00237	1.00842	1.01205	0.96495	0.992868	0.957733	0.958369
	412800	1.03266	1.02463	1.02099	1.00187	1.00938	1.0129	0.96793	0.991532	0.957249	0.957378
	413400	1.02918	1.02595	1.02366	1.00142	1.01188	1.01092	0.969002	0.989218	0.959487	0.964411
	414000	1.02936	1.02351	1.02129	1.00248	1.01035	1.01089	0.968167	0.990596	0.958713	0.95951
[truncated: 399 more rows]

## Sheet: Figure 5a WT
Fig. 5a		Asyn Kinetics WT													fit
[truncated: 957 more rows]

[truncated: 9 more sheets: Figure 5a Asyn rate constant, Figure 5b WT, Figure 5b Var II, Figure 5b Var I, Figure 6, Supplementary Figure 1a, Supplementary Figure 5a, Supplementary Figure 6, Supplemenrary Figure 10]
